# Supplementary material for: The halogen-bonded adduct 1,4-bis(pyri­din-4-yl)buta-1,3-diyne–1,1,2,2,3,3,4,4,5,5,6,6,7,7,8,8-hexa­deca­fluoro-1,8-diiodo­octane (1/1)
Source: Acta Crystallogr Sect E Struct Rep Online. 2013 Feb 2;69(Pt 3):o328–9. doi: 10.1107/S1600536813001888 (PMC3588426; doi:10.1107/S1600536813001888)
Supplement: Supplementary file 1 [file e-69-0o328-sup1.cif]

##############################################################################
#                                                                            #
# This CIF contains the data in a paper accepted for publication in          #
# Acta Crystallographica Section E. It conforms to the requirements of       #
# Notes for Authors for Acta Crystallographica Section E, and has been       #
# peer reviewed under the auspices of the IUCr Commission on Journals.       #
#                                                                            #
# Full details of the Crystallographic Information File format               #
# are given in the paper "The Crystallographic Information File (CIF):       #
# a New Standard Archive File for Crystallography" by S. R. Hall, F. H.      #
# Allen and I. D. Brown [Acta Cryst. (1991), A47, 655-685].                  #
#                                                                            #
# The current version of the core CIF dictionary is obtainable from          #
# ftp://ftp.iucr.org/pub/cif_core.dic.                                       #
#                                                                            #
# Software is freely available for graphical display of the structure(s)     #
# in this CIF. For information consult the CIF software page                 #
# http://www.iucr.org/resources/cif/software.                                #
#                                                                            #
# This file may be used for bona fide research purposes within the           #
# scientific community so long as proper attribution is given to the journal # 
# article from which it was obtained.                                        #
#                                                                            #
##############################################################################
data_global
_audit_creation_method     'from SHELXL-97'
_journal_date_recd_electronic     2012-11-23
_journal_date_accepted     2013-01-18
_journal_name_full     'Acta Crystallographica, Section E'
_journal_year     2013
_journal_volume     69
_journal_issue      3
_journal_page_first     o328
_journal_page_last     o329
_journal_paper_category     QO
_journal_paper_doi     10.1107/S1600536813001888
_journal_coeditor_code     FY2080
_publ_contact_author_name
;
Giancarlo Terraneo
;
_publ_contact_author_address
;
         Prof. Giancarlo Terraneo
         NFMLab, Department of Chemistry, Materials and Chemical Engineering,
        "G. Natta"
         Politecnico di Milano
         Via Mancinelli, 7
 I-20131 Milano
           Italy
;
_publ_contact_author_email     'giancarlo.terraneo@polimi.it'
_publ_contact_author_fax     '++39 02 23993180'
_publ_contact_author_phone     '++39 02 23993063'
_publ_section_title
;\
The halogen-bonded adduct
1,4-bis(pyridin-4-yl)buta-1,3-diyne--1,1,2,2,3,3,4,4,5,5,6,6,7,7,8,8-\
hexadecafluoro-1,8-diiodooctane (1/1)
;
loop_
    _publ_author_name
    _publ_author_address
    'Gabriella Cavallo'
;
        NFMLab, Department of Chemistry, Materials and Chemical Engineering,
        "G. Natta"
         Politecnico di Milano
         Via Mancinelli, 7
 I-20131 Milano
           Italy
;
    'Giovanni Marras'
;
         Chemessentia Srl,
         via Bovio 6,
       I-28100 Novara, Italy
;
    'Pierangelo Metrangolo'
;
        NFMLab, Department of Chemistry, Materials and Chemical Engineering,
        "G. Natta"
         Politecnico di Milano
         Via Mancinelli, 7
 I-20131 Milano
           Italy
;
    'Tullio Pilati'
;
        NFMLab, Department of Chemistry, Materials and Chemical Engineering,
        "G. Natta"
         Politecnico di Milano
         Via Mancinelli, 7
 I-20131 Milano
           Italy
;
    'Giancarlo Terraneo'
;
        NFMLab, Department of Chemistry, Materials and Chemical Engineering,
        "G. Natta"
         Politecnico di Milano
         Via Mancinelli, 7
 I-20131 Milano
           Italy
;
data_I
_audit_creation_method     SHELXL-2012
_chemical_name_systematic
;\
1,4-Bis(pyridin-4-yl)buta-1,3-diyne--1,1,2,2,3,3,4,4,5,5,6,6,7,7,8,8-\
hexadecafluoro-1,8-diiodooctane (1/1)
;
_chemical_name_common
;
;
_chemical_formula_moiety     'C8 F16 I2, C14 H8 N2'
_chemical_formula_sum     'C22 H8 F16 I2 N2'
_chemical_formula_iupac     'C8 F16 I2, C14 H8 N2'
_chemical_formula_weight     858.10
_chemical_melting_point     ?
_space_group_crystal_system     triclinic
_space_group_name_H-M_alt     'P -1'
_space_group_name_Hall     '-P 1'
loop_
    _space_group_symop_operation_xyz
    'x, y, z'
    '-x, -y, -z'
_cell_length_a     5.4849(11)
_cell_length_b     14.302(2)
_cell_length_c     18.354(3)
_cell_angle_alpha     111.40(2)
_cell_angle_beta     90.35(2)
_cell_angle_gamma     94.03(2)
_cell_volume     1336.4(4)
_cell_formula_units_Z     2
_cell_measurement_reflns_used     981
_cell_measurement_theta_min     2.388
_cell_measurement_theta_max     27.366
_cell_measurement_temperature     295(2)
_exptl_crystal_description     'elongated prism'
_exptl_crystal_colour     colourless
_exptl_crystal_size_max     0.36
_exptl_crystal_size_mid     0.12
_exptl_crystal_size_min     0.10
_exptl_crystal_density_diffrn     2.132
_exptl_crystal_F_000     808
_exptl_absorpt_coefficient_mu     2.481
_exptl_absorpt_correction_type     multi-scan
_exptl_absorpt_process_details     '(SADABS; Bruker, 2010)'
_exptl_absorpt_correction_T_min     0.734
_exptl_absorpt_correction_T_max     1.000
_exptl_special_details     ?
_diffrn_ambient_temperature     295(2)
_diffrn_radiation_type     MoK\a
_diffrn_radiation_wavelength     0.71073
_diffrn_measurement_device_type     'Bruker SMART CCD area detector'
_diffrn_measurement_method     '\w and \f scans'
_diffrn_detector_area_resol_mean     ?
_diffrn_reflns_number     15067
_diffrn_reflns_av_R_equivalents     0.0258
_diffrn_reflns_theta_min     2.316
_diffrn_reflns_theta_max     27.492
_diffrn_reflns_theta_full     25.242
_diffrn_measured_fraction_theta_max     0.996
_diffrn_measured_fraction_theta_full     0.999
_diffrn_reflns_limit_h_min     -7
_diffrn_reflns_limit_h_max     7
_diffrn_reflns_limit_k_min     -18
_diffrn_reflns_limit_k_max     18
_diffrn_reflns_limit_l_min     -23
_diffrn_reflns_limit_l_max     23
_refine_special_details     ?
_reflns_number_total     6100
_reflns_number_gt     4600
_reflns_threshold_expression     'I > 2\s(I)'
_refine_ls_structure_factor_coef     Fsqd
_refine_ls_matrix_type     full
_refine_ls_R_factor_all     0.0530
_refine_ls_R_factor_gt     0.0386
_refine_ls_wR_factor_gt     0.1047
_refine_ls_wR_factor_ref     0.1135
_refine_ls_goodness_of_fit_ref     1.018
_refine_ls_restrained_S_all     1.018
_refine_ls_number_reflns     6100
_refine_ls_number_parameters     379
_refine_ls_number_restraints     0
_refine_ls_hydrogen_treatment     constr
_refine_ls_weighting_scheme     calc
_refine_ls_weighting_details
;
 w=1/[\s^2^(Fo^2^)+(0.0662P)^2^+0.5679P]
 where P=(Fo^2^+2Fc^2^)/3
;
_atom_sites_solution_hydrogens     geom
_atom_sites_solution_primary     ?
_atom_sites_solution_secondary     ?
_refine_ls_shift/su_max     0.002
_refine_ls_shift/su_mean     0.000
_refine_diff_density_max     0.897
_refine_diff_density_min     -0.566
_refine_ls_extinction_method     none
_refine_ls_extinction_coef     .
loop_
    _atom_type_symbol
    _atom_type_description
    _atom_type_scat_dispersion_real
    _atom_type_scat_dispersion_imag
    _atom_type_scat_source
    'C' 'C' 0.0033 0.0016
                         'International Tables Vol C Tables 4.2.6.8 and 6.1.1.4'
    'H' 'H' 0.0000 0.0000
                         'International Tables Vol C Tables 4.2.6.8 and 6.1.1.4'
    'N' 'N' 0.0061 0.0033
                         'International Tables Vol C Tables 4.2.6.8 and 6.1.1.4'
    'F' 'F' 0.0171 0.0103
                         'International Tables Vol C Tables 4.2.6.8 and 6.1.1.4'
    'I' 'I' -0.4742 1.8119
                         'International Tables Vol C Tables 4.2.6.8 and 6.1.1.4'
_computing_data_collection
;
APEX2 (Bruker, 2010)
;
_computing_cell_refinement
;
SAINT (Bruker, 2010)
;
_computing_data_reduction
;
SAINT (Bruker, 2010)
;
_computing_structure_solution
;
SIR2002 (Burla <i>et al.</i>, 2003)
;
_computing_structure_refinement
;
SHELXL97 (Sheldrick, 2008)
;
_computing_molecular_graphics
;
ORTEP-3 for Windows (Farrugia, 2012) and
<i>Mercury</i> (Macrae <i>et al.</i>, 2006)
;
_computing_publication_material
;
enCIFer (Allen <i>et al.</i>, 2004)
;
loop_
    _atom_site_type_symbol
    _atom_site_label
    _atom_site_fract_x
    _atom_site_fract_y
    _atom_site_fract_z
    _atom_site_U_iso_or_equiv
    _atom_site_adp_type
    _atom_site_calc_flag
    _atom_site_occupancy
    _atom_site_disorder_assembly
    _atom_site_disorder_group
    I I1 0.11335(6) 0.46492(2) 0.32421(2) 0.06421(11) Uani d 1 . .
    C C1 -0.0850(8) 0.5404(4) 0.2631(3) 0.0616(10) Uani d 1 . .
    F F1 -0.1957(7) 0.6162(3) 0.3136(2) 0.1019(12) Uani d 1 . .
    F F2 -0.2603(6) 0.4751(3) 0.2165(2) 0.0938(10) Uani d 1 . .
    C C2 0.0789(7) 0.5809(3) 0.2117(2) 0.0525(9) Uani d 1 . .
    F F3 0.2403(6) 0.6512(3) 0.25989(19) 0.0936(10) Uani d 1 . .
    F F4 0.1996(6) 0.5068(2) 0.16550(18) 0.0852(9) Uani d 1 . .
    C C3 -0.0565(8) 0.6289(3) 0.1613(2) 0.0598(10) Uani d 1 . .
    F F5 -0.1913(8) 0.6966(3) 0.2048(2) 0.1254(16) Uani d 1 . .
    F F6 -0.2101(6) 0.5560(3) 0.1115(2) 0.1027(12) Uani d 1 . .
    C C4 0.1092(8) 0.6720(3) 0.1114(2) 0.0558(9) Uani d 1 . .
    F F7 0.2517(11) 0.7470(4) 0.1598(3) 0.170(3) Uani d 1 . .
    F F8 0.2464(7) 0.6031(4) 0.0697(3) 0.1272(17) Uani d 1 . .
    C C5 -0.0268(8) 0.7128(3) 0.0561(2) 0.0569(10) Uani d 1 . .
    F F9 -0.1635(10) 0.7821(4) 0.0985(2) 0.152(2) Uani d 1 . .
    F F10 -0.1735(7) 0.6388(3) 0.0088(2) 0.1142(14) Uani d 1 . .
    C C6 0.1400(8) 0.7555(3) 0.0062(2) 0.0546(9) Uani d 1 . .
    F F11 0.2902(7) 0.8298(3) 0.0525(2) 0.1111(13) Uani d 1 . .
    F F12 0.2741(6) 0.6821(3) -0.0373(2) 0.0963(11) Uani d 1 . .
    C C7 0.0006(7) 0.7947(3) -0.0502(2) 0.0519(9) Uani d 1 . .
    F F13 -0.1322(6) 0.8675(2) -0.00739(17) 0.0850(9) Uani d 1 . .
    F F14 -0.1497(6) 0.7197(2) -0.09729(17) 0.0826(9) Uani d 1 . .
    C C8 0.1623(9) 0.8356(4) -0.1016(3) 0.0651(11) Uani d 1 . .
    F F15 0.3155(6) 0.9102(3) -0.0564(2) 0.1065(12) Uani d 1 . .
    F F16 0.2988(7) 0.7622(3) -0.1455(2) 0.1068(13) Uani d 1 . .
    I I2 -0.04797(6) 0.88682(2) -0.17707(2) 0.06339(11) Uani d 1 . .
    C C9 0.4885(9) 0.3202(4) 0.5119(3) 0.0669(12) Uani d 1 . .
    H H1B 0.4645 0.3284 0.5639 0.080 Uiso calc 1 . .
    C C10 0.3452(9) 0.3656(4) 0.4747(3) 0.0758(13) Uani d 1 . .
    H H10 0.2236 0.4041 0.5031 0.091 Uiso calc 1 . .
    N N1 0.3700(8) 0.3578(3) 0.4013(3) 0.0730(11) Uani d 1 . .
    C C11 0.5425(10) 0.3021(5) 0.3621(3) 0.0775(14) Uani d 1 . .
    H H11 0.5607 0.2952 0.3101 0.093 Uiso calc 1 . .
    C C12 0.6971(9) 0.2536(4) 0.3932(3) 0.0689(12) Uani d 1 . .
    H H12 0.8175 0.2160 0.3634 0.083 Uiso calc 1 . .
    C C13 0.6682(7) 0.2623(3) 0.4706(2) 0.0553(9) Uani d 1 . .
    C C14 0.8229(8) 0.2136(4) 0.5068(3) 0.0616(10) Uani d 1 . .
    C C15 0.9543(9) 0.1761(4) 0.5378(3) 0.0651(11) Uani d 1 . .
    C C16 1.1066(9) 0.1343(4) 0.5753(3) 0.0646(11) Uani d 1 . .
    C C17 1.2428(9) 0.0982(4) 0.6076(3) 0.0654(11) Uani d 1 . .
    C C18 1.3964(8) 0.0545(3) 0.6481(2) 0.0565(10) Uani d 1 . .
    C C19 1.3530(9) 0.0648(4) 0.7250(3) 0.0678(11) Uani d 1 . .
    H H19 1.2238 0.0998 0.7514 0.081 Uiso calc 1 . .
    C C20 1.5051(9) 0.0220(4) 0.7606(3) 0.0674(11) Uani d 1 . .
    H H20 1.4754 0.0291 0.8121 0.081 Uiso calc 1 . .
    N N2 1.6933(7) -0.0291(3) 0.7268(2) 0.0699(10) Uani d 1 . .
    C C21 1.7289(9) -0.0398(4) 0.6527(3) 0.0743(13) Uani d 1 . .
    H H21 1.8567 -0.0769 0.6274 0.089 Uiso calc 1 . .
    C C22 1.5882(9) 0.0006(4) 0.6113(3) 0.0706(13) Uani d 1 . .
    H H22 1.6214 -0.0082 0.5597 0.085 Uiso calc 1 . .
loop_
    _atom_site_aniso_label
    _atom_site_aniso_U_11
    _atom_site_aniso_U_22
    _atom_site_aniso_U_33
    _atom_site_aniso_U_12
    _atom_site_aniso_U_13
    _atom_site_aniso_U_23
    I1 0.06808(19) 0.0752(2) 0.06554(19) 0.00504(14) -0.00501(13) 0.04518(15)
    C1 0.065(3) 0.071(3) 0.062(2) 0.017(2) 0.009(2) 0.037(2)
    F1 0.132(3) 0.111(2) 0.094(2) 0.070(2) 0.056(2) 0.0628(19)
    F2 0.0727(18) 0.119(3) 0.116(3) -0.0210(18) -0.0270(17) 0.079(2)
    C2 0.054(2) 0.057(2) 0.052(2) 0.0110(18) 0.0002(17) 0.0243(18)
    F3 0.108(2) 0.100(2) 0.084(2) -0.0334(19) -0.0355(18) 0.0554(18)
    F4 0.103(2) 0.101(2) 0.0805(18) 0.0584(18) 0.0315(16) 0.0569(16)
    C3 0.068(3) 0.067(2) 0.056(2) 0.021(2) 0.006(2) 0.034(2)
    F5 0.171(4) 0.146(3) 0.112(3) 0.114(3) 0.073(3) 0.091(2)
    F6 0.091(2) 0.135(3) 0.110(3) -0.040(2) -0.0437(19) 0.087(2)
    C4 0.061(2) 0.058(2) 0.060(2) 0.0006(19) -0.0104(18) 0.0354(19)
    F7 0.238(5) 0.165(4) 0.139(3) -0.132(4) -0.127(4) 0.120(3)
    F8 0.122(3) 0.180(4) 0.158(3) 0.098(3) 0.080(3) 0.138(3)
    C5 0.067(2) 0.060(2) 0.049(2) 0.021(2) 0.0048(18) 0.0245(18)
    F9 0.222(5) 0.187(4) 0.122(3) 0.158(4) 0.109(3) 0.118(3)
    F10 0.107(3) 0.161(3) 0.101(2) -0.058(2) -0.046(2) 0.092(3)
    C6 0.061(2) 0.057(2) 0.053(2) 0.0073(18) -0.0054(18) 0.0279(18)
    F11 0.130(3) 0.118(3) 0.105(2) -0.055(2) -0.068(2) 0.077(2)
    F12 0.101(2) 0.128(3) 0.102(2) 0.069(2) 0.0459(18) 0.081(2)
    C7 0.057(2) 0.054(2) 0.050(2) 0.0100(17) -0.0028(17) 0.0253(17)
    F13 0.105(2) 0.098(2) 0.0755(17) 0.0553(18) 0.0257(16) 0.0516(16)
    F14 0.095(2) 0.0869(19) 0.0769(18) -0.0257(16) -0.0342(16) 0.0497(15)
    C8 0.062(3) 0.079(3) 0.070(3) 0.009(2) -0.001(2) 0.045(2)
    F15 0.093(2) 0.131(3) 0.123(3) -0.044(2) -0.047(2) 0.089(2)
    F16 0.110(2) 0.147(3) 0.109(2) 0.073(2) 0.051(2) 0.090(2)
    I2 0.07009(19) 0.0747(2) 0.06057(18) 0.00691(14) -0.00418(13) 0.04264(15)
    C9 0.061(2) 0.090(3) 0.062(3) 0.006(2) 0.000(2) 0.042(2)
    C10 0.066(3) 0.093(3) 0.088(3) 0.026(3) 0.008(2) 0.052(3)
    N1 0.064(2) 0.091(3) 0.086(3) 0.011(2) -0.005(2) 0.058(2)
    C11 0.078(3) 0.110(4) 0.066(3) 0.006(3) -0.002(2) 0.057(3)
    C12 0.068(3) 0.087(3) 0.063(3) 0.017(2) 0.004(2) 0.038(2)
    C13 0.050(2) 0.064(2) 0.060(2) 0.0001(18) -0.0102(17) 0.034(2)
    C14 0.062(2) 0.073(3) 0.062(2) 0.003(2) -0.0062(19) 0.039(2)
    C15 0.067(3) 0.069(3) 0.070(3) 0.010(2) -0.009(2) 0.038(2)
    C16 0.067(3) 0.071(3) 0.067(3) 0.008(2) -0.006(2) 0.038(2)
    C17 0.066(3) 0.071(3) 0.069(3) 0.010(2) -0.008(2) 0.038(2)
    C18 0.061(2) 0.057(2) 0.062(2) 0.0009(18) -0.0117(19) 0.0348(19)
    C19 0.070(3) 0.076(3) 0.057(2) 0.012(2) -0.007(2) 0.023(2)
    C20 0.075(3) 0.080(3) 0.055(2) 0.002(2) -0.010(2) 0.036(2)
    N2 0.064(2) 0.086(3) 0.077(3) -0.001(2) -0.0163(19) 0.051(2)
    C21 0.066(3) 0.091(3) 0.081(3) 0.020(3) -0.002(2) 0.047(3)
    C22 0.064(3) 0.104(4) 0.062(3) 0.016(3) 0.000(2) 0.051(3)
_geom_special_details
;
All e.s.d.'s (except the e.s.d. in the dihedral angle between two l.s. planes)
are estimated using the full covariance matrix. The cell e.s.d.'s are taken
into account individually in the estimation of e.s.d.'s in distances, angles
and torsion angles; correlations between e.s.d.'s in cell parameters are only
used when they are defined by crystal symmetry. An approximate (isotropic)
treatment of cell e.s.d.'s is used for estimating e.s.d.'s involving l.s.
planes.
;
loop_
    _geom_bond_atom_site_label_1
    _geom_bond_atom_site_label_2
    _geom_bond_site_symmetry_2
    _geom_bond_distance
    _geom_bond_publ_flag
    I1 C1 . 2.154(4) ?
    C1 F1 . 1.330(5) ?
    C1 F2 . 1.345(6) ?
    C1 C2 . 1.540(6) ?
    C2 F4 . 1.316(5) ?
    C2 F3 . 1.338(5) ?
    C2 C3 . 1.552(5) ?
    C3 F5 . 1.290(5) ?
    C3 F6 . 1.344(6) ?
    C3 C4 . 1.545(6) ?
    C4 F8 . 1.298(6) ?
    C4 F7 . 1.315(5) ?
    C4 C5 . 1.552(6) ?
    C5 F9 . 1.303(5) ?
    C5 F10 . 1.312(6) ?
    C5 C6 . 1.546(6) ?
    C6 F11 . 1.319(5) ?
    C6 F12 . 1.336(5) ?
    C6 C7 . 1.563(5) ?
    C7 F13 . 1.322(5) ?
    C7 F14 . 1.330(5) ?
    C7 C8 . 1.536(6) ?
    C8 F15 . 1.324(6) ?
    C8 F16 . 1.346(6) ?
    C8 I2 . 2.151(4) ?
    C9 C10 . 1.376(6) ?
    C9 C13 . 1.377(7) ?
    C9 H1B . 0.9300 ?
    C10 N1 . 1.320(7) ?
    C10 H10 . 0.9300 ?
    N1 C11 . 1.321(7) ?
    C11 C12 . 1.376(7) ?
    C11 H11 . 0.9300 ?
    C12 C13 . 1.390(6) ?
    C12 H12 . 0.9300 ?
    C13 C14 . 1.436(6) ?
    C14 C15 . 1.185(6) ?
    C15 C16 . 1.375(6) ?
    C16 C17 . 1.204(6) ?
    C17 C18 . 1.434(6) ?
    C18 C22 . 1.378(7) ?
    C18 C19 . 1.389(6) ?
    C19 C20 . 1.362(6) ?
    C19 H19 . 0.9300 ?
    C20 N2 . 1.330(7) ?
    C20 H20 . 0.9300 ?
    N2 C21 . 1.329(6) ?
    C21 C22 . 1.372(6) ?
    C21 H21 . 0.9300 ?
    C22 H22 . 0.9300 ?
loop_
    _geom_angle_atom_site_label_1
    _geom_angle_atom_site_label_2
    _geom_angle_atom_site_label_3
    _geom_angle_site_symmetry_1
    _geom_angle_site_symmetry_3
    _geom_angle
    _geom_angle_publ_flag
    F1 C1 F2 . . 107.3(4) ?
    F1 C1 C2 . . 109.0(4) ?
    F2 C1 C2 . . 108.1(4) ?
    F1 C1 I1 . . 110.5(3) ?
    F2 C1 I1 . . 108.9(3) ?
    C2 C1 I1 . . 112.9(3) ?
    F4 C2 F3 . . 108.4(4) ?
    F4 C2 C1 . . 108.5(3) ?
    F3 C2 C1 . . 107.0(3) ?
    F4 C2 C3 . . 109.1(3) ?
    F3 C2 C3 . . 108.2(3) ?
    C1 C2 C3 . . 115.4(3) ?
    F5 C3 F6 . . 106.3(4) ?
    F5 C3 C4 . . 110.6(4) ?
    F6 C3 C4 . . 107.1(3) ?
    F5 C3 C2 . . 110.1(4) ?
    F6 C3 C2 . . 107.0(4) ?
    C4 C3 C2 . . 115.2(3) ?
    F8 C4 F7 . . 108.2(5) ?
    F8 C4 C3 . . 109.2(3) ?
    F7 C4 C3 . . 107.6(4) ?
    F8 C4 C5 . . 108.6(4) ?
    F7 C4 C5 . . 107.7(4) ?
    C3 C4 C5 . . 115.4(4) ?
    F9 C5 F10 . . 107.2(5) ?
    F9 C5 C6 . . 109.6(4) ?
    F10 C5 C6 . . 108.5(3) ?
    F9 C5 C4 . . 108.2(4) ?
    F10 C5 C4 . . 107.9(4) ?
    C6 C5 C4 . . 115.2(4) ?
    F11 C6 F12 . . 108.1(4) ?
    F11 C6 C5 . . 109.6(4) ?
    F12 C6 C5 . . 107.9(3) ?
    F11 C6 C7 . . 108.4(3) ?
    F12 C6 C7 . . 108.0(3) ?
    C5 C6 C7 . . 114.7(3) ?
    F13 C7 F14 . . 108.4(4) ?
    F13 C7 C8 . . 108.1(3) ?
    F14 C7 C8 . . 107.8(3) ?
    F13 C7 C6 . . 108.2(3) ?
    F14 C7 C6 . . 108.5(3) ?
    C8 C7 C6 . . 115.6(3) ?
    F15 C8 F16 . . 107.0(4) ?
    F15 C8 C7 . . 109.4(4) ?
    F16 C8 C7 . . 108.8(4) ?
    F15 C8 I2 . . 109.8(3) ?
    F16 C8 I2 . . 109.3(3) ?
    C7 C8 I2 . . 112.5(3) ?
    C10 C9 C13 . . 118.7(4) ?
    C10 C9 H1B . . 120.6 ?
    C13 C9 H1B . . 120.6 ?
    N1 C10 C9 . . 123.9(5) ?
    N1 C10 H10 . . 118.1 ?
    C9 C10 H10 . . 118.1 ?
    C10 N1 C11 . . 117.0(4) ?
    N1 C11 C12 . . 124.2(5) ?
    N1 C11 H11 . . 117.9 ?
    C12 C11 H11 . . 117.9 ?
    C11 C12 C13 . . 118.1(5) ?
    C11 C12 H12 . . 120.9 ?
    C13 C12 H12 . . 120.9 ?
    C9 C13 C12 . . 118.1(4) ?
    C9 C13 C14 . . 120.8(4) ?
    C12 C13 C14 . . 121.1(4) ?
    C15 C14 C13 . . 178.1(5) ?
    C14 C15 C16 . . 178.8(6) ?
    C17 C16 C15 . . 179.1(6) ?
    C16 C17 C18 . . 177.5(5) ?
    C22 C18 C19 . . 118.6(4) ?
    C22 C18 C17 . . 120.8(4) ?
    C19 C18 C17 . . 120.6(4) ?
    C20 C19 C18 . . 118.1(5) ?
    C20 C19 H19 . . 121.0 ?
    C18 C19 H19 . . 121.0 ?
    N2 C20 C19 . . 124.4(4) ?
    N2 C20 H20 . . 117.8 ?
    C19 C20 H20 . . 117.8 ?
    C21 N2 C20 . . 116.6(4) ?
    N2 C21 C22 . . 123.8(5) ?
    N2 C21 H21 . . 118.1 ?
    C22 C21 H21 . . 118.1 ?
    C21 C22 C18 . . 118.4(4) ?
    C21 C22 H22 . . 120.8 ?
    C18 C22 H22 . . 120.8 ?
loop_
    _geom_torsion_atom_site_label_1
    _geom_torsion_atom_site_label_2
    _geom_torsion_atom_site_label_3
    _geom_torsion_atom_site_label_4
    _geom_torsion_site_symmetry_1
    _geom_torsion_site_symmetry_2
    _geom_torsion_site_symmetry_3
    _geom_torsion_site_symmetry_4
    _geom_torsion
    _geom_torsion_publ_flag
    F1 C1 C2 F4 . . . . 176.0(4) ?
    F2 C1 C2 F4 . . . . -67.7(4) ?
    I1 C1 C2 F4 . . . . 52.8(4) ?
    F1 C1 C2 F3 . . . . 59.2(5) ?
    F2 C1 C2 F3 . . . . 175.5(4) ?
    I1 C1 C2 F3 . . . . -64.0(4) ?
    F1 C1 C2 C3 . . . . -61.3(5) ?
    F2 C1 C2 C3 . . . . 55.0(5) ?
    I1 C1 C2 C3 . . . . 175.5(3) ?
    F4 C2 C3 F5 . . . . 175.0(4) ?
    F3 C2 C3 F5 . . . . -67.2(5) ?
    C1 C2 C3 F5 . . . . 52.6(6) ?
    F4 C2 C3 F6 . . . . 59.9(5) ?
    F3 C2 C3 F6 . . . . 177.6(4) ?
    C1 C2 C3 F6 . . . . -62.6(5) ?
    F4 C2 C3 C4 . . . . -59.1(5) ?
    F3 C2 C3 C4 . . . . 58.7(5) ?
    C1 C2 C3 C4 . . . . 178.5(4) ?
    F5 C3 C4 F8 . . . . 178.5(4) ?
    F6 C3 C4 F8 . . . . -66.0(5) ?
    C2 C3 C4 F8 . . . . 52.9(5) ?
    F5 C3 C4 F7 . . . . 61.3(6) ?
    F6 C3 C4 F7 . . . . 176.8(4) ?
    C2 C3 C4 F7 . . . . -64.3(5) ?
    F5 C3 C4 C5 . . . . -58.9(5) ?
    F6 C3 C4 C5 . . . . 56.6(5) ?
    C2 C3 C4 C5 . . . . 175.5(4) ?
    F8 C4 C5 F9 . . . . -179.8(4) ?
    F7 C4 C5 F9 . . . . -62.9(6) ?
    C3 C4 C5 F9 . . . . 57.2(6) ?
    F8 C4 C5 F10 . . . . 64.5(5) ?
    F7 C4 C5 F10 . . . . -178.6(4) ?
    C3 C4 C5 F10 . . . . -58.5(5) ?
    F8 C4 C5 C6 . . . . -56.9(5) ?
    F7 C4 C5 C6 . . . . 60.1(6) ?
    C3 C4 C5 C6 . . . . -179.8(3) ?
    F9 C5 C6 F11 . . . . 63.5(5) ?
    F10 C5 C6 F11 . . . . -179.7(4) ?
    C4 C5 C6 F11 . . . . -58.7(5) ?
    F9 C5 C6 F12 . . . . -179.0(4) ?
    F10 C5 C6 F12 . . . . -62.3(5) ?
    C4 C5 C6 F12 . . . . 58.8(5) ?
    F9 C5 C6 C7 . . . . -58.7(5) ?
    F10 C5 C6 C7 . . . . 58.1(5) ?
    C4 C5 C6 C7 . . . . 179.1(3) ?
    F11 C6 C7 F13 . . . . -63.1(5) ?
    F12 C6 C7 F13 . . . . -179.9(4) ?
    C5 C6 C7 F13 . . . . 59.8(5) ?
    F11 C6 C7 F14 . . . . 179.6(4) ?
    F12 C6 C7 F14 . . . . 62.7(5) ?
    C5 C6 C7 F14 . . . . -57.6(5) ?
    F11 C6 C7 C8 . . . . 58.3(5) ?
    F12 C6 C7 C8 . . . . -58.5(5) ?
    C5 C6 C7 C8 . . . . -178.8(4) ?
    F13 C7 C8 F15 . . . . 63.4(5) ?
    F14 C7 C8 F15 . . . . -179.7(4) ?
    C6 C7 C8 F15 . . . . -58.0(5) ?
    F13 C7 C8 F16 . . . . 180.0(4) ?
    F14 C7 C8 F16 . . . . -63.1(4) ?
    C6 C7 C8 F16 . . . . 58.5(5) ?
    F13 C7 C8 I2 . . . . -58.8(4) ?
    F14 C7 C8 I2 . . . . 58.1(4) ?
    C6 C7 C8 I2 . . . . 179.7(3) ?
    C13 C9 C10 N1 . . . . -0.5(8) ?
    C9 C10 N1 C11 . . . . 0.6(8) ?
    C10 N1 C11 C12 . . . . -0.8(8) ?
    N1 C11 C12 C13 . . . . 1.0(9) ?
    C10 C9 C13 C12 . . . . 0.6(7) ?
    C10 C9 C13 C14 . . . . 179.8(5) ?
    C11 C12 C13 C9 . . . . -0.8(7) ?
    C11 C12 C13 C14 . . . . 179.9(5) ?
    C22 C18 C19 C20 . . . . 0.9(7) ?
    C17 C18 C19 C20 . . . . -179.8(5) ?
    C18 C19 C20 N2 . . . . 0.0(8) ?
    C19 C20 N2 C21 . . . . -1.3(8) ?
    C20 N2 C21 C22 . . . . 1.7(8) ?
    N2 C21 C22 C18 . . . . -0.8(9) ?
    C19 C18 C22 C21 . . . . -0.5(7) ?
    C17 C18 C22 C21 . . . . -179.8(5) ?
_iucr_refine_instructions_details
;
TITL re128 in P-1
CELL  0.710730  5.4849 14.302  18.354  111.400 90.350 94.030
ZERR      2.00  0.0011  0.0020  0.0030   0.020  0.020  0.020
LATT 1
SFAC  C  H N  F I
UNIT 44 16 4 32 4
L.S. 4
LIST 4
BOND $H
BOND
CONF
ACTA
FMAP 2
TEMP 22
PLAN -20
EQIV $1 -2+x, 1+y, -1+z
EQIV $2 -x, 1-y, 1-z
RTAB A..B I1 N1
RTAB A..B I2 N2_$1
RTAB A..B F1 H1B_$2
RTAB CA.B C1 I1 N1
RTAB CA.B C8 I2 N2_$1
RTAB CA.B C1 F1 H1B_$2
WGHT    0.066200    0.567900
FVAR       0.28045
I1    5    0.113345    0.464922    0.324213    11.00000    0.06808    0.07523 =
         0.06554    0.04518   -0.00501    0.00504
C1    1   -0.085025    0.540400    0.263138    11.00000    0.06500    0.07106 =
         0.06179    0.03742    0.00903    0.01697
F1    4   -0.195693    0.616200    0.313583    11.00000    0.13183    0.11104 =
         0.09400    0.06282    0.05632    0.06974
F2    4   -0.260335    0.475055    0.216530    11.00000    0.07267    0.11875 =
         0.11607    0.07932   -0.02699   -0.02100
C2    1    0.078941    0.580916    0.211713    11.00000    0.05373    0.05702 =
         0.05164    0.02435    0.00018    0.01099
F3    4    0.240284    0.651153    0.259891    11.00000    0.10837    0.09959 =
         0.08443    0.05538   -0.03552   -0.03336
F4    4    0.199596    0.506761    0.165504    11.00000    0.10283    0.10052 =
         0.08047    0.05691    0.03153    0.05841
C3    1   -0.056550    0.628936    0.161279    11.00000    0.06820    0.06722 =
         0.05600    0.03395    0.00571    0.02086
F5    4   -0.191265    0.696553    0.204779    11.00000    0.17116    0.14585 =
         0.11246    0.09108    0.07330    0.11388
F6    4   -0.210138    0.555958    0.111455    11.00000    0.09091    0.13455 =
         0.11047    0.08719   -0.04370   -0.03973
C4    1    0.109194    0.672049    0.111396    11.00000    0.06075    0.05773 =
         0.05981    0.03537   -0.01038    0.00057
F7    4    0.251696    0.747038    0.159828    11.00000    0.23829    0.16475 =
         0.13865    0.12022   -0.12677   -0.13218
F8    4    0.246365    0.603127    0.069653    11.00000    0.12212    0.18025 =
         0.15777    0.13825    0.08045    0.09833
C5    1   -0.026832    0.712777    0.056125    11.00000    0.06748    0.06047 =
         0.04903    0.02453    0.00483    0.02066
F9    4   -0.163508    0.782069    0.098519    11.00000    0.22202    0.18709 =
         0.12222    0.11817    0.10930    0.15849
F10   4   -0.173510    0.638843    0.008807    11.00000    0.10723    0.16105 =
         0.10063    0.09234   -0.04617   -0.05827
C6    1    0.139971    0.755480    0.006160    11.00000    0.06085    0.05697 =
         0.05280    0.02794   -0.00539    0.00734
F11   4    0.290169    0.829763    0.052463    11.00000    0.12990    0.11845 =
         0.10466    0.07676   -0.06764   -0.05487
F12   4    0.274135    0.682062   -0.037326    11.00000    0.10135    0.12849 =
         0.10152    0.08102    0.04591    0.06903
C7    1    0.000619    0.794737   -0.050165    11.00000    0.05745    0.05412 =
         0.05008    0.02533   -0.00278    0.01003
F13   4   -0.132191    0.867516   -0.007394    11.00000    0.10530    0.09845 =
         0.07551    0.05159    0.02573    0.05529
F14   4   -0.149726    0.719733   -0.097286    11.00000    0.09526    0.08685 =
         0.07693    0.04966   -0.03424   -0.02572
C8    1    0.162290    0.835561   -0.101630    11.00000    0.06227    0.07869 =
         0.07019    0.04547   -0.00144    0.00876
F15   4    0.315540    0.910210   -0.056394    11.00000    0.09339    0.13079 =
         0.12307    0.08948   -0.04690   -0.04366
F16   4    0.298822    0.762209   -0.145529    11.00000    0.11029    0.14749 =
         0.10882    0.08956    0.05125    0.07340
I2    5   -0.047971    0.886824   -0.177074    11.00000    0.07009    0.07473 =
         0.06057    0.04264   -0.00418    0.00691
C9    1    0.488519    0.320162    0.511887    11.00000    0.06051    0.08988 =
         0.06191    0.04155   -0.00049    0.00586
AFIX  43
H1B   2    0.464512    0.328356    0.563913    11.00000   -1.20000
AFIX   0
C10   1    0.345210    0.365582    0.474740    11.00000    0.06558    0.09307 =
         0.08772    0.05187    0.00850    0.02570
AFIX  43
H10   2    0.223608    0.404061    0.503054    11.00000   -1.20000
AFIX   0
N1    3    0.370046    0.357791    0.401328    11.00000    0.06392    0.09106 =
         0.08620    0.05804   -0.00468    0.01088
C11   1    0.542545    0.302077    0.362062    11.00000    0.07790    0.10961 =
         0.06579    0.05713   -0.00214    0.00555
AFIX  43
H11   2    0.560695    0.295202    0.310051    11.00000   -1.20000
AFIX   0
C12   1    0.697052    0.253577    0.393213    11.00000    0.06805    0.08663 =
         0.06290    0.03824    0.00438    0.01745
AFIX  43
H12   2    0.817458    0.215978    0.363357    11.00000   -1.20000
AFIX   0
C13   1    0.668166    0.262343    0.470558    11.00000    0.05049    0.06443 =
         0.05991    0.03437   -0.01021    0.00006
C14   1    0.822891    0.213644    0.506827    11.00000    0.06155    0.07285 =
         0.06208    0.03892   -0.00624    0.00303
C15   1    0.954321    0.176102    0.537838    11.00000    0.06734    0.06851 =
         0.07032    0.03765   -0.00892    0.01002
C16   1    1.106633    0.134334    0.575276    11.00000    0.06675    0.07071 =
         0.06732    0.03799   -0.00605    0.00805
C17   1    1.242826    0.098179    0.607583    11.00000    0.06637    0.07143 =
         0.06938    0.03812   -0.00782    0.00954
C18   1    1.396385    0.054503    0.648056    11.00000    0.06080    0.05688 =
         0.06202    0.03484   -0.01173    0.00093
C19   1    1.353020    0.064757    0.724972    11.00000    0.06997    0.07624 =
         0.05669    0.02256   -0.00683    0.01214
AFIX  43
H19   2    1.223822    0.099795    0.751365    11.00000   -1.20000
AFIX   0
C20   1    1.505142    0.022024    0.760642    11.00000    0.07544    0.08046 =
         0.05533    0.03643   -0.00971    0.00212
AFIX  43
H20   2    1.475438    0.029079    0.812145    11.00000   -1.20000
AFIX   0
N2    3    1.693282   -0.029106    0.726761    11.00000    0.06362    0.08574 =
         0.07706    0.05122   -0.01633   -0.00128
C21   1    1.728903   -0.039833    0.652656    11.00000    0.06611    0.09117 =
         0.08105    0.04749   -0.00238    0.01965
AFIX  43
H21   2    1.856733   -0.076911    0.627360    11.00000   -1.20000
AFIX   0
C22   1    1.588171    0.000578    0.611306    11.00000    0.06417    0.10438 =
         0.06191    0.05078    0.00002    0.01560
AFIX  43
H22   2    1.621386   -0.008204    0.559691    11.00000   -1.20000
AFIX   0
HKLF 4
REM  re128 in P-1
REM R1 =  0.0386 for    4600 Fo > 4sig(Fo)  and  0.0530 for all    6100 data
REM    379 parameters refined using      0 restraints
END
WGHT      0.0662      0.5679
REM Highest difference peak  0.897,  deepest hole -0.566,  1-sigma level  0.108
Q1    1   0.0087  0.7403  0.2291  11.00000  0.05    0.90
Q2    1   0.1031  0.4564  0.3620  11.00000  0.05    0.87
Q3    1   0.0777  0.9196 -0.1828  11.00000  0.05    0.86
Q4    1   0.2148  0.5153  0.3362  11.00000  0.05    0.83
Q5    1  -0.0961  0.9018 -0.1393  11.00000  0.05    0.82
Q6    1   0.2890  0.6830  0.1158  11.00000  0.05    0.80
Q7    1  -0.0677  0.8278 -0.1939  11.00000  0.05    0.77
Q8    1  -0.2238  0.6320  0.1604  11.00000  0.05    0.72
Q9    1  -0.2041  0.7051  0.0506  11.00000  0.05    0.70
Q10   1   0.0176  0.8165  0.1169  11.00000  0.05    0.63
Q11   1   0.0762  0.5730  0.0573  11.00000  0.05    0.60
Q12   1   0.1027  0.4190  0.2798  11.00000  0.05    0.50
Q13   1   0.3033  0.7403  0.0000  11.00000  0.05    0.49
Q14   1   0.2555  0.5832  0.2079  11.00000  0.05    0.46
Q15   1   0.1174  0.7547  0.1768  11.00000  0.05    0.41
Q16   1   0.3286  0.8333 -0.0982  11.00000  0.05    0.41
Q17   1  -0.2520  0.5415  0.2658  11.00000  0.05    0.40
Q18   1   0.1239  0.8536  0.0841  11.00000  0.05    0.36
Q19   1   0.8966  0.1465  0.4908  11.00000  0.05    0.36
Q20   1   0.0837  0.6416  0.1353  11.00000  0.05    0.35
;
