# Supplementary material for: The halogen-bonded adduct 1,4-bis(pyri­din-4-yl)buta-1,3-diyne–1,1,2,2,3,3,4,4,5,5,6,6,7,7,8,8-hexa­deca­fluoro-1,8-diiodo­octane (1/1)
Source: Acta Crystallogr Sect E Struct Rep Online. 2013 Feb 2;69(Pt 3):o328–9. doi: 10.1107/S1600536813001888 (PMC3588426; doi:10.1107/S1600536813001888)
Supplement: Supplementary file 2 [file e-69-0o328-Isup2.hkl]

#
# h,k,l, Fc-squared, Fo-squared, sigma(Fo-squared), status flag,
# d-spacing and 1/sqrt(w), where w is weight used in the refinement
#
data_I
_shelx_title ' re128 in P-1'
_shelx_refln_list_code          4
_shelx_F_calc_maximum      334.94
_exptl_crystal_F_000       808.00
_reflns_d_resolution_high  0.7698

loop_
 _space_group_symop_operation_xyz
 'x, y, z'
 '-x, -y, -z'

_cell_length_a     5.4849
_cell_length_b    14.3020
_cell_length_c    18.3540
_cell_angle_alpha 111.400
_cell_angle_beta   90.350
_cell_angle_gamma  94.030
_shelx_F_squared_multiplier     1.000

loop_
 _refln_index_h
 _refln_index_k
 _refln_index_l
 _refln_F_squared_calc
 _refln_F_squared_meas
 _refln_F_squared_sigma
 _refln_observed_status
   1   0   0      41244.36      49751.05       671.75 o
   2   0   0       1388.32       1237.52        38.61 o
   3   0   0         29.71         12.99         3.70 o
   4   0   0        223.03        164.68         9.04 o
   5   0   0        439.19        405.41        13.82 o
   6   0   0         24.06         37.56         7.56 o
   7   0   0          1.73         -5.61         8.67 o
  -7   1   0          0.28         -9.87         9.87 o
  -6   1   0        155.41        222.28        10.92 o
  -5   1   0        575.58        705.71        18.53 o
  -4   1   0       1630.99       1214.25        25.59 o
  -3   1   0      16169.64      14809.63       283.52 o
  -2   1   0      21127.95      23120.33       441.55 o
  -1   1   0       2452.98       3046.32        43.01 o
   1   1   0       2360.34       2327.67        37.59 o
   2   1   0        277.68        296.92        12.03 o
   3   1   0        142.44        182.25         8.43 o
   4   1   0        431.90        496.53        14.36 o
   5   1   0         52.28         41.04         7.58 o
   6   1   0          9.27         25.87         6.96 o
   7   1   0          2.35         -1.08         9.23 o
  -7   2   0          6.04         12.59        13.86 o
  -6   2   0          2.01         -1.32         6.99 o
  -5   2   0        176.48        133.47         7.72 o
  -4   2   0         36.03         41.73         7.07 o
  -3   2   0          9.13          7.26         4.31 o
  -2   2   0        813.60        857.48        15.79 o
  -1   2   0        798.31        757.46        13.51 o
   0   2   0       1254.88       1167.60        17.87 o
   1   2   0       1411.83       1214.81        18.54 o
   2   2   0        112.90        146.24         6.07 o
   3   2   0        906.23        916.37        20.31 o
   4   2   0       2170.26       2283.17        46.50 o
   5   2   0       1482.69       1467.52        32.37 o
   6   2   0        365.34        379.05        18.32 o
  -7   3   0          0.21         -6.14        10.43 o
  -6   3   0         31.53         11.98         7.46 o
  -5   3   0        247.34        230.60        11.00 o
  -4   3   0       3001.89       3264.30        64.82 o
  -3   3   0       4835.29       5050.64       140.78 o
  -2   3   0        454.88        390.32        13.22 o
  -1   3   0       1064.85       1195.96        48.06 o
   0   3   0       3848.99       4400.78        85.77 o
   1   3   0      71599.52      79041.82      1158.85 o
   2   3   0       7195.24       7574.68       147.35 o
   3   3   0       2079.32       2044.61        41.31 o
   4   3   0        122.43        137.94        10.37 o
   5   3   0         14.10         23.07         6.54 o
   6   3   0          5.86          3.69         7.04 o
  -7   4   0        123.46        110.12        12.85 o
  -6   4   0        220.75        235.48        13.61 o
  -5   4   0          1.40         -8.23        12.11 o
  -4   4   0        431.72        448.86        13.36 o
  -3   4   0       3120.55       3052.56        71.86 o
  -2   4   0       6895.95       7156.94       188.04 o
  -1   4   0       2430.22       2552.24        60.21 o
   0   4   0        138.70        136.37         4.45 o
   1   4   0       2541.24       2570.91        50.43 o
   2   4   0         44.83         57.47         8.60 o
   3   4   0        406.84        387.31        14.38 o
   4   4   0        446.68        430.30        18.75 o
   5   4   0        333.83        329.58        26.26 o
   6   4   0         66.30         60.76         8.18 o
  -6   5   0         33.22         43.35         9.43 o
  -5   5   0          1.95          3.19         5.54 o
  -4   5   0         14.25         23.39         6.83 o
  -3   5   0         40.80         47.60        10.04 o
  -2   5   0          0.20         -1.60         3.98 o
  -1   5   0       2680.32       2679.81        89.00 o
   0   5   0      10559.88      11497.76       219.96 o
   1   5   0       8538.30       8880.74       170.65 o
   2   5   0       4048.67       3866.47        75.52 o
   3   5   0        411.21        398.00        32.64 o
   4   5   0         49.96         49.70        14.17 o
   5   5   0        233.80        250.34        12.59 o
   6   5   0        123.38        136.62         9.54 o
  -6   6   0          1.33         10.93         8.90 o
  -5   6   0         98.90         95.70         9.47 o
  -4   6   0        955.15        892.98        38.27 o
  -3   6   0       6817.95       6738.44       157.38 o
  -2   6   0      11384.97      11506.39       266.42 o
  -1   6   0       3496.99       3533.78        59.99 o
   0   6   0          4.16          0.52         3.17 o
   1   6   0        768.27        736.78        16.79 o
   2   6   0       7913.36       7725.88       195.48 o
   3   6   0        827.11        812.04        19.26 o
   4   6   0        179.08        185.85        11.73 o
   5   6   0          9.81          2.95         7.93 o
   6   6   0          0.98          6.94         9.53 o
  -6   7   0        307.60        314.17        17.13 o
  -5   7   0        558.90        549.46        19.91 o
  -4   7   0         33.25         61.26         8.00 o
  -3   7   0          0.57          6.83         5.94 o
  -2   7   0        731.68        732.71        21.25 o
  -1   7   0       1258.01       1312.21        23.57 o
   0   7   0          2.32          1.59         3.35 o
   1   7   0          7.94          3.91         6.18 o
   2   7   0        273.91        274.83        13.68 o
   3   7   0         19.35         32.56         7.01 o
   4   7   0         64.03         56.41         6.26 o
   5   7   0        178.02        177.46         9.19 o
   6   7   0         83.06         97.39        19.07 o
  -6   8   0          1.12          1.15        15.32 o
  -5   8   0          0.67         -7.30         7.86 o
  -4   8   0        138.01        159.05        22.63 o
  -3   8   0        736.40        797.44        29.81 o
  -2   8   0       1088.63       1004.92        41.38 o
  -1   8   0         50.51         51.24         4.49 o
   0   8   0       1355.91       1269.18        38.64 o
   1   8   0       2041.57       2193.27        44.55 o
   2   8   0       2061.64       2013.18        41.44 o
   3   8   0       1936.93       1786.83        37.71 o
   4   8   0        254.57        264.93        16.48 o
   5   8   0          7.04         16.79         6.69 o
   6   8   0          0.18         -1.27        17.42 o
  -6   9   0         52.89         67.25        11.63 o
  -5   9   0         70.20         79.84        10.14 o
  -4   9   0         86.04        102.37         9.74 o
  -3   9   0       1277.59       1161.84        32.25 o
  -2   9   0       3737.24       3731.72       200.06 o
  -1   9   0       4317.87       4341.69        85.11 o
   0   9   0       1931.02       1842.45        46.22 o
   1   9   0        318.37        274.46        10.82 o
   2   9   0         12.10         10.12         7.95 o
   3   9   0        569.11        561.54        16.30 o
   4   9   0         30.68         45.46         6.60 o
   5   9   0          2.18         -2.24         6.87 o
  -6  10   0         32.44         22.46        10.61 o
  -5  10   0        338.91        333.32        16.70 o
  -4  10   0        465.32        440.20        20.91 o
  -3  10   0          0.78         12.05         7.46 o
  -2  10   0          9.85          6.47         7.05 o
  -1  10   0          0.75         -1.91         4.47 o
   0  10   0          5.94         12.23         5.08 o
   1  10   0        185.63        244.16        12.39 o
   2  10   0       1148.21       1108.36        29.20 o
   3  10   0        414.23        435.45        14.42 o
   4  10   0          5.86         16.98         6.86 o
   5  10   0         16.46          9.54        15.89 o
  -5  11   0          1.07         -7.23        10.68 o
  -4  11   0         40.00         38.58         8.80 o
  -3  11   0        617.25        587.28        20.95 o
  -2  11   0       1719.22       1811.73        46.92 o
  -1  11   0       1534.69       1824.17        38.49 o
   0  11   0        362.21        357.03        12.87 o
   1  11   0        114.25        172.04        15.32 o
   2  11   0        720.01        708.54        22.50 o
   3  11   0        260.92        289.39        12.47 o
   4  11   0        256.78        256.93        19.41 o
   5  11   0         32.30         43.23        18.44 o
  -5  12   0        101.26        109.48        11.96 o
  -4  12   0        185.20        203.11        13.20 o
  -3  12   0          0.07          4.96         8.40 o
  -2  12   0        219.24        197.79        11.94 o
  -1  12   0        633.20        604.31        18.79 o
   0  12   0        775.32        721.41        18.94 o
   1  12   0        572.55        595.37        29.69 o
   2  12   0        223.54        215.71        10.69 o
   3  12   0          1.16         -2.54         9.29 o
   4  12   0          7.48          5.87        10.70 o
  -5  13   0          4.56        -10.60        10.60 o
  -4  13   0         82.84         91.80        11.30 o
  -3  13   0        217.46        175.21        12.65 o
  -2  13   0         79.82         82.53        10.20 o
  -1  13   0        113.33        133.34         8.46 o
   0  13   0          2.77          4.50         6.41 o
   1  13   0          6.88         12.88         6.68 o
   2  13   0         49.60         72.28         7.89 o
   3  13   0         94.43         96.26         8.59 o
   4  13   0         35.85         37.76        17.67 o
  -4  14   0          4.75         -3.89        14.18 o
  -3  14   0         26.25         44.03        10.69 o
  -2  14   0         48.10         47.94        10.11 o
  -1  14   0        225.00        235.09        14.68 o
   0  14   0        360.68        396.43        14.79 o
   1  14   0        151.56        200.80        12.45 o
   2  14   0         10.03         22.52         7.61 o
   3  14   0         10.85         19.67        10.59 o
  -4  15   0         66.46         64.71        15.64 o
  -3  15   0         75.67         87.56        14.05 o
  -2  15   0         23.65         40.74        10.64 o
  -1  15   0          0.04         -9.29         9.29 o
   0  15   0         24.46         19.96         7.69 o
   1  15   0         39.50         40.56         8.28 o
   2  15   0         12.77         14.29         7.88 o
   3  15   0          0.44         -1.50        10.98 o
  -3  16   0          3.26          0.47        11.21 o
  -2  16   0          5.66          8.51        10.54 o
  -1  16   0          7.97         10.13         9.96 o
   0  16   0          7.58          9.31        10.62 o
   1  16   0          5.93          2.80         8.15 o
   2  16   0          0.34          4.49        11.21 o
  -1  17   0         12.25         12.75        14.18 o
   0  17   0         48.20         60.89        11.82 o
  -1 -17   1          1.20         10.15         8.78 o
   0 -17   1         21.89         44.30        11.18 o
   1 -17   1         44.31         42.04        30.07 o
   2 -17   1         51.02         61.71        13.29 o
  -2 -16   1          6.24         22.43        11.39 o
  -1 -16   1          9.68         13.51         7.95 o
   0 -16   1          0.04         -3.10         9.43 o
   1 -16   1         21.17         32.34        10.51 o
   2 -16   1         21.30          7.52        10.25 o
   3 -16   1         26.23         35.85        11.37 o
  -3 -15   1          5.60          2.28        10.84 o
  -2 -15   1          0.04          4.74         7.59 o
  -1 -15   1         55.21         51.06         8.29 o
   0 -15   1        187.77        200.54        11.88 o
   1 -15   1        204.38        227.18        14.86 o
   2 -15   1        179.10        178.01        13.26 o
   3 -15   1         36.71         20.49        10.22 o
   4 -15   1          1.13         -8.78        10.35 o
  -3 -14   1        130.44        138.47        20.09 o
  -2 -14   1        187.39        187.72        10.14 o
  -1 -14   1         87.48         86.33         8.47 o
   0 -14   1         11.09          7.89         6.84 o
   1 -14   1          0.10          6.46         8.56 o
   2 -14   1         60.09         61.05        11.95 o
   3 -14   1         58.43         46.81        10.29 o
   4 -14   1          1.02          1.65         9.81 o
  -4 -13   1         27.03         28.20        12.27 o
  -3 -13   1          5.29          6.40         6.93 o
  -2 -13   1          2.96         -4.54         6.51 o
  -1 -13   1          4.63         -1.46         6.25 o
   0 -13   1         22.01         16.31         6.45 o
   1 -13   1        116.13        114.68         7.79 o
   2 -13   1        291.03        302.71        15.90 o
   3 -13   1         10.09         21.84         9.16 o
   4 -13   1         36.05         43.33        10.46 o
   5 -13   1         32.00         36.23        11.08 o
  -4 -12   1        102.48        114.52        12.89 o
  -3 -12   1        147.88        161.81         9.16 o
  -2 -12   1        411.02        362.15        13.30 o
  -1 -12   1        145.94        141.47         8.18 o
   0 -12   1         99.01        118.50         7.74 o
   1 -12   1        508.28        448.33        20.82 o
   2 -12   1        239.48        224.89        13.38 o
   3 -12   1        202.94        203.52        18.12 o
   4 -12   1        175.40        153.61        14.43 o
   5 -12   1         44.43         40.55        10.56 o
  -5 -11   1         22.37         28.35        18.94 o
  -4 -11   1          1.00          4.34         6.86 o
  -3 -11   1         76.80         88.65         9.01 o
  -2 -11   1        169.67        188.47        10.39 o
  -1 -11   1        862.77        683.44        18.56 o
   0 -11   1        876.57        849.21        20.66 o
   1 -11   1        233.74        315.34        12.62 o
   2 -11   1        534.38        600.45        20.90 o
   3 -11   1        110.79        111.32         9.82 o
   4 -11   1          7.58          5.71         8.11 o
   5 -11   1         14.55         24.07         9.48 o
  -5 -10   1         26.25         14.89        13.22 o
  -4 -10   1         55.09         73.97         7.86 o
  -3 -10   1        881.61        815.32        20.66 o
  -2 -10   1        108.99        118.96         7.31 o
  -1 -10   1         15.89          6.87         4.95 o
   0 -10   1        349.25        370.82        12.19 o
   1 -10   1       1168.33       1098.17        24.80 o
   2 -10   1       1251.51       1165.30        32.18 o
   3 -10   1       1367.01       1420.43        37.99 o
   4 -10   1         32.07         53.04         8.92 o
   5 -10   1         19.95         35.48         9.64 o
   6 -10   1         21.17         24.02        11.06 o
  -5  -9   1          0.88          6.77         9.25 o
  -4  -9   1         10.13         20.41         6.19 o
  -3  -9   1       1665.94       1656.02        35.70 o
  -2  -9   1       1918.49       1793.23        37.52 o
  -1  -9   1       3021.26       2793.26        56.08 o
   0  -9   1       2254.64       2136.45        43.52 o
   1  -9   1        179.35        157.43         6.87 o
   2  -9   1        980.17       1006.07        64.52 o
   3  -9   1       1133.87       1152.44        31.80 o
   4  -9   1        610.01        567.25        19.89 o
   5  -9   1        129.55        131.20        11.28 o
   6  -9   1         24.38         28.89        10.93 o
  -6  -8   1        111.01         92.30        23.01 o
  -5  -8   1        322.50        336.87        13.35 o
  -4  -8   1        161.15        188.64         9.00 o
  -3  -8   1         34.37         55.11         9.39 o
  -2  -8   1        152.56        139.31        10.50 o
  -1  -8   1        373.37        322.12        14.76 o
   0  -8   1       1700.81       1741.03        35.70 o
   1  -8   1        521.26        573.21        14.44 o
   2  -8   1         55.48         71.92         7.18 o
   3  -8   1         73.21        103.03         8.60 o
   4  -8   1        119.73        128.49         9.86 o
   5  -8   1         36.27         47.25         8.94 o
   6  -8   1         99.15         96.77        11.77 o
  -6  -7   1          4.90          5.70        10.32 o
  -5  -7   1         17.46         21.79         6.40 o
  -4  -7   1          0.61          3.48         5.80 o
  -3  -7   1          2.84          9.15         4.85 o
  -2  -7   1        142.26        144.88         6.53 o
  -1  -7   1        918.33        952.93        23.23 o
   0  -7   1        304.67        340.78        11.94 o
   1  -7   1        601.32        592.68        12.24 o
   2  -7   1       3788.17       3669.51        86.87 o
   3  -7   1       5027.05       5009.69       118.15 o
   4  -7   1       2379.20       2418.02        59.87 o
   5  -7   1        241.51        229.04        13.84 o
   6  -7   1          2.82          4.84         9.21 o
  -6  -6   1         42.22         51.55         9.36 o
  -5  -6   1         82.11         96.88         7.79 o
  -4  -6   1        139.98        145.94        11.93 o
  -3  -6   1         20.39         17.03        11.48 o
  -2  -6   1       7393.99       7344.89       141.72 o
  -1  -6   1       3306.60       3389.35        66.21 o
   0  -6   1      19091.87      19619.57       374.71 o
   1  -6   1      14323.54      15192.84       254.05 o
   2  -6   1       1043.14       1128.07        29.34 o
   3  -6   1        151.29        163.76        11.57 o
   4  -6   1        219.80        246.91        13.80 o
   5  -6   1        189.90        194.89        11.55 o
   6  -6   1          9.71         -3.07         8.78 o
  -6  -5   1         51.31         47.28         8.33 o
  -5  -5   1        429.11        414.90        24.50 o
  -4  -5   1        773.02        709.58        22.72 o
  -3  -5   1       2670.93       2458.23        49.28 o
  -2  -5   1       3813.51       3763.09        73.47 o
  -1  -5   1         78.71         91.98         8.80 o
   0  -5   1        224.78        251.18        12.87 o
   1  -5   1        176.64        142.41         5.27 o
   2  -5   1         89.63        109.81         6.02 o
   3  -5   1        379.04        410.36        14.83 o
   4  -5   1         73.48         77.69         5.90 o
   5  -5   1        349.73        335.58        17.22 o
   6  -5   1         17.78         11.38         8.72 o
  -6  -4   1         30.26         26.33        11.44 o
  -5  -4   1         18.72         10.48         8.76 o
  -4  -4   1          1.25         -4.94         4.94 o
  -3  -4   1         50.23         65.14         5.79 o
  -2  -4   1        702.57        686.38        15.47 o
  -1  -4   1       1472.56       1480.14        25.47 o
   0  -4   1       7308.12       7778.18       115.57 o
   1  -4   1       2949.21       3256.27       119.89 o
   2  -4   1          1.57          0.39         3.81 o
   3  -4   1       1857.59       1795.25        36.38 o
   4  -4   1       3340.98       3372.67        66.91 o
   5  -4   1       1120.99       1129.29        25.91 o
   6  -4   1        198.01        213.41        13.08 o
   7  -4   1         12.17          1.28        10.41 o
  -6  -3   1         99.09        115.72         9.19 o
  -5  -3   1        654.00        636.07        20.70 o
  -4  -3   1       1173.61       1068.77        24.18 o
  -3  -3   1       3594.14       3584.04        70.35 o
  -2  -3   1       1519.15       1569.54        34.80 o
  -1  -3   1      27807.59      33710.25       922.33 o
   0  -3   1       1112.98       1246.58        19.14 o
   1  -3   1      11880.82      13513.94       311.03 o
   2  -3   1      14510.36      15179.34       253.33 o
   3  -3   1       2568.45       2491.07        49.42 o
   4  -3   1          3.16         -0.22         5.39 o
   5  -3   1         15.91          3.78         5.84 o
   6  -3   1          1.56          7.14         6.80 o
   7  -3   1         12.10         18.76        11.57 o
  -7  -2   1         58.40         81.96        13.33 o
  -6  -2   1         68.71         71.33         8.43 o
  -5  -2   1          1.80         11.11        12.01 o
  -4  -2   1       1342.19       1257.92        27.56 o
  -3  -2   1       2196.11       2134.09        42.81 o
  -2  -2   1       3165.59       3352.44        65.13 o
  -1  -2   1       7309.88       8048.03       109.08 o
   0  -2   1        264.51        260.56         4.42 o
   1  -2   1         18.71          7.55         1.59 o
   2  -2   1         44.45         60.51         3.67 o
   3  -2   1       1061.33       1229.12        25.85 o
   4  -2   1       2278.17       2717.20        54.54 o
   5  -2   1        476.20        378.12        16.48 o
   6  -2   1        173.65        117.72         8.51 o
   7  -2   1         11.40          5.94        10.73 o
  -7  -1   1         10.29          9.28         9.18 o
  -6  -1   1         65.11         67.96         8.37 o
  -5  -1   1          9.35          9.11         6.06 o
  -4  -1   1          8.28         15.55         5.11 o
  -3  -1   1         37.21         33.54         4.01 o
  -2  -1   1        223.93        213.93         7.19 o
  -1  -1   1       3436.26       3663.52        54.25 o
   1  -1   1       3968.65       3979.63        83.26 o
   2  -1   1      27335.55      30053.64       573.64 o
   3  -1   1       5267.75       4660.71       103.13 o
   4  -1   1        957.27       1292.24        29.14 o
   5  -1   1       1124.79       1052.11        24.49 o
   6  -1   1         28.87          7.77         6.74 o
   7  -1   1         16.09         10.30         9.03 o
  -7   0   1          0.37         -6.01         8.75 o
  -6   0   1          1.50         -3.16         8.78 o
  -5   0   1        273.88        262.23        14.81 o
  -4   0   1       3337.61       3713.88        73.41 o
  -3   0   1       6876.85       7264.56       153.26 o
  -2   0   1       4384.97       4857.33        93.63 o
  -1   0   1      21942.85      26309.98       355.75 o
   1   0   1       2099.69       2262.86        34.03 o
   2   0   1      16101.97      17284.38       330.20 o
   3   0   1       3898.88       3900.25        76.06 o
   4   0   1        141.73        160.99         7.89 o
   5   0   1          0.12         -1.79         5.80 o
   6   0   1          6.58         13.43         8.75 o
   7   0   1          2.15          5.05         8.57 o
  -7   1   1        119.10        110.33        12.50 o
  -6   1   1        371.89        447.22        15.91 o
  -5   1   1        575.41        671.28        18.04 o
  -4   1   1          2.43         -5.80         5.80 o
  -3   1   1        292.43        410.56        14.02 o
  -2   1   1         60.85         54.73         7.19 o
  -1   1   1       1381.40       1519.05        24.71 o
   1   1   1       3205.04       3990.02        70.21 o
   2   1   1        236.23        296.42        25.33 o
   3   1   1        121.47         82.92         4.68 o
   4   1   1        616.97        387.44        12.36 o
   5   1   1       1316.25       1417.78        31.44 o
   6   1   1        314.26        375.48        23.55 o
   7   1   1        139.05        130.32        19.20 o
  -7   2   1          2.21          1.31        10.44 o
  -6   2   1          0.58          8.54         7.23 o
  -5   2   1          4.25         11.32         5.91 o
  -4   2   1        270.54        211.90         9.47 o
  -3   2   1       1736.15       1615.39        52.46 o
  -2   2   1       4256.40       4540.80        76.47 o
  -1   2   1       3423.54       3718.23       157.27 o
   0   2   1      28279.41      33970.38       584.17 o
   1   2   1      37352.03      43623.68       720.55 o
   2   2   1       9980.60       9469.67       181.38 o
   3   2   1       7495.74       7385.29       188.82 o
   4   2   1       1204.27       1345.44        29.12 o
   5   2   1         11.28         27.52         6.46 o
   6   2   1         65.81         88.44         8.43 o
  -7   3   1          9.80         18.45        11.10 o
  -6   3   1          4.14         -3.09         8.27 o
  -5   3   1          6.42          1.42         5.80 o
  -4   3   1         31.20         11.66         4.86 o
  -3   3   1       3467.03       3632.44        80.40 o
  -2   3   1      12610.64      13871.04       319.30 o
  -1   3   1      13216.62      14907.30       438.57 o
   0   3   1       6979.10       7794.06       141.06 o
   1   3   1        468.19        488.38         9.98 o
   2   3   1         41.77         41.73         3.43 o
   3   3   1        165.19        126.63         5.82 o
   4   3   1         31.34         31.27         9.53 o
   5   3   1         22.54         17.20         9.64 o
   6   3   1         22.92         21.32         7.55 o
  -7   4   1         14.73         23.13        11.22 o
  -6   4   1         85.69         74.31        10.17 o
  -5   4   1        372.36        337.44        12.29 o
  -4   4   1       1478.11       1455.70        44.22 o
  -3   4   1        350.56        355.66        13.53 o
  -2   4   1        415.55        495.74        19.26 o
  -1   4   1        157.81        161.92         8.45 o
   0   4   1        515.78        590.43        14.86 o
   1   4   1       1674.53       1894.28        58.56 o
   2   4   1       3941.18       4259.06        82.73 o
   3   4   1       1358.59       1314.86        27.83 o
   4   4   1          3.13          7.73        10.67 o
   5   4   1        267.38        278.86        18.18 o
   6   4   1        152.52        160.43         9.76 o
  -6   5   1          0.02         -8.32         8.32 o
  -5   5   1          3.00          0.46         8.77 o
  -4   5   1        141.91        166.94        13.60 o
  -3   5   1       3097.11       3102.27        74.20 o
  -2   5   1       5359.81       5190.52       121.07 o
  -1   5   1       4926.68       4748.50       110.65 o
   0   5   1       4320.12       4013.73       110.13 o
   1   5   1        287.99        324.58        12.71 o
   2   5   1      10895.96      10511.96       201.72 o
   3   5   1       2983.06       2894.14        88.10 o
   4   5   1        902.53        855.55        20.46 o
   5   5   1        301.04        283.99        14.07 o
   6   5   1         18.52         19.72         9.49 o
  -6   6   1        167.66        163.29        12.58 o
  -5   6   1        449.96        438.08        17.44 o
  -4   6   1        546.70        560.62        22.38 o
  -3   6   1        293.52        344.14        17.16 o
  -2   6   1        486.11        489.62        15.69 o
  -1   6   1       6026.99       5994.28       115.56 o
   0   6   1       6683.93       6470.61       211.60 o
   1   6   1       1418.36       1352.62        28.29 o
   2   6   1        119.07        142.72        16.41 o
   3   6   1          0.76         -0.23         4.66 o
   4   6   1          0.10         -4.68         4.98 o
   5   6   1         18.01         16.86         6.44 o
   6   6   1         25.51         23.98         9.96 o
  -6   7   1         36.42         27.61         9.85 o
  -5   7   1        150.68        154.31        11.31 o
  -4   7   1        150.87        150.30        10.18 o
  -3   7   1        337.85        377.87        15.42 o
  -2   7   1         43.34         53.67         8.20 o
  -1   7   1         61.15         77.94         4.79 o
   0   7   1        134.84        156.51        26.19 o
   1   7   1        800.03        722.12        17.20 o
   2   7   1       2107.31       2039.03        41.74 o
   3   7   1       1015.03       1004.25        23.06 o
   4   7   1        323.20        284.88        11.64 o
   5   7   1         90.49         89.73         7.79 o
   6   7   1          0.73         -3.10         9.71 o
  -6   8   1          0.45         -3.89         9.41 o
  -5   8   1         29.26         34.05         8.76 o
  -4   8   1          1.00         -2.39         6.92 o
  -3   8   1        196.64        220.94        22.31 o
  -2   8   1       2178.65       2181.00        53.79 o
  -1   8   1       6216.66       6357.26       122.78 o
   0   8   1       4296.56       4106.95        80.49 o
   1   8   1       1055.93        979.31        22.33 o
   2   8   1        750.90        759.69        25.45 o
   3   8   1        332.60        312.24        20.68 o
   4   8   1        186.67        217.25        10.72 o
   5   8   1         67.18         81.82         7.75 o
  -6   9   1         44.11         37.85        14.30 o
  -5   9   1        249.28        260.10        14.82 o
  -4   9   1        720.86        730.21        23.53 o
  -3   9   1       1031.21       1043.14        29.63 o
  -2   9   1        438.61        477.73        17.73 o
  -1   9   1         20.84          9.16         4.30 o
   0   9   1        611.37        606.72        15.79 o
   1   9   1        360.61        354.98        12.36 o
   2   9   1          5.19          4.60         5.43 o
   3   9   1          0.83          9.52         5.80 o
   4   9   1          5.52         11.10         6.24 o
   5   9   1          3.54          5.62         9.01 o
  -6  10   1         18.31         19.45        11.57 o
  -5  10   1          9.84          3.71         8.96 o
  -4  10   1         44.85         34.12         8.54 o
  -3  10   1          4.81          1.88         9.09 o
  -2  10   1         44.04         37.43        10.11 o
  -1  10   1        219.50        245.33        11.40 o
   0  10   1        340.96        355.60        12.13 o
   1  10   1         34.74         37.76         6.06 o
   2  10   1          2.57          2.22         5.72 o
   3  10   1        244.08        257.02        13.02 o
   4  10   1        297.60        307.10        13.42 o
   5  10   1        106.88         93.07        18.94 o
  -5  11   1         23.97         34.16        10.14 o
  -4  11   1        104.33         94.34        10.19 o
  -3  11   1         61.24         73.86         9.34 o
  -2  11   1          2.33          3.30         8.33 o
  -1  11   1        478.83        389.80        22.42 o
   0  11   1       1649.92       1612.54        79.53 o
   1  11   1       1343.88       1347.52        30.12 o
   2  11   1        362.35        409.62        14.25 o
   3  11   1        179.05        178.27         9.37 o
   4  11   1          6.02         13.65         7.37 o
   5  11   1         10.36         17.80        16.15 o
  -5  12   1         17.64          1.85         9.88 o
  -4  12   1        116.57        114.87        11.30 o
  -3  12   1        279.93        281.59        15.64 o
  -2  12   1        228.29        222.81        13.43 o
  -1  12   1         67.05         67.72         6.80 o
   0  12   1         10.45         17.86         6.41 o
   1  12   1         16.71         30.15         6.79 o
   2  12   1         85.68         78.83         7.86 o
   3  12   1         78.85         60.45         7.74 o
   4  12   1          5.83         -7.25        14.49 o
  -4  13   1          8.30         18.61         9.99 o
  -3  13   1          0.43          9.62         8.83 o
  -2  13   1        217.16        182.13        14.43 o
  -1  13   1        417.24        429.11        18.50 o
   0  13   1        244.34        253.23        11.89 o
   1  13   1         44.50         46.67         7.21 o
   2  13   1         10.02         11.07         7.09 o
   3  13   1          3.46          1.49         7.68 o
   4  13   1         16.50         15.89        17.80 o
  -4  14   1         33.90         38.65        10.93 o
  -3  14   1        125.13        142.90        12.65 o
  -2  14   1         51.19         74.93        11.03 o
  -1  14   1          1.63         -8.56        11.51 o
   0  14   1         33.97         26.91         7.66 o
   1  14   1        164.13        156.88         9.82 o
   2  14   1        114.34         97.38         9.71 o
   3  14   1         29.96         35.58         8.31 o
  -3  15   1         19.67         21.87        10.69 o
  -2  15   1         82.10         63.08        11.27 o
  -1  15   1         44.41         24.95        10.30 o
   0  15   1          3.88          0.75         7.74 o
   1  15   1          0.33          4.76         8.10 o
   2  15   1          1.62          8.76         7.99 o
  -2  16   1          6.11         33.68        20.34 o
  -1  16   1          3.88          9.45        10.32 o
   0  16   1         20.59         23.50        26.32 o
   1  16   1         52.39         68.54         9.58 o
  -1 -17   2         52.66         65.55        12.23 o
   0 -17   2         53.96         60.05        11.02 o
   1 -17   2          0.13          8.80        10.47 o
   2 -17   2          3.59         -0.05        11.12 o
  -2 -16   2          0.13        -10.74        10.74 o
  -1 -16   2          0.80         -1.91         7.67 o
   0 -16   2         13.17         14.37         8.72 o
   1 -16   2        121.24        118.26        13.54 o
   2 -16   2         75.45         67.97        11.66 o
   3 -16   2         46.58         31.20        18.88 o
  -3 -15   2         60.89         52.33        12.32 o
  -2 -15   2        200.59        217.15        14.76 o
  -1 -15   2        203.00        216.78        11.45 o
   0 -15   2         77.10         54.95         7.98 o
   1 -15   2          3.26          7.79         9.10 o
   2 -15   2         55.28         73.86        10.94 o
   3 -15   2         57.66         54.85        10.96 o
   4 -15   2         47.11         46.91        14.68 o
  -3 -14   2          6.77          8.47        10.03 o
  -2 -14   2         36.54         46.12         7.46 o
  -1 -14   2        159.69        166.98         9.58 o
   0 -14   2         88.31         85.90         7.83 o
   1 -14   2         23.45         26.59         6.91 o
   2 -14   2         72.37         68.15        10.12 o
   3 -14   2          1.58         -0.46         8.73 o
   4 -14   2          2.54          5.71         9.81 o
  -4 -13   2         25.04          9.08        11.76 o
  -3 -13   2          3.86          5.70        10.23 o
  -2 -13   2         58.84         68.09         7.29 o
  -1 -13   2         57.36         65.28         7.24 o
   0 -13   2          3.28         -4.60         5.93 o
   1 -13   2         86.73        116.65         8.05 o
   2 -13   2        431.34        427.53        28.23 o
   3 -13   2        471.90        457.13        18.99 o
   4 -13   2        221.41        222.01        13.81 o
   5 -13   2         33.71         38.01        11.28 o
  -4 -12   2          1.07         10.08        13.03 o
  -3 -12   2          3.32          4.86         6.47 o
  -2 -12   2        353.37        349.32        12.97 o
  -1 -12   2       1334.32       1261.48        30.83 o
   0 -12   2       1535.18       1475.03        32.23 o
   1 -12   2        829.04        641.95        17.17 o
   2 -12   2         18.18         -0.14         7.34 o
   3 -12   2        101.66         98.25         9.90 o
   4 -12   2         38.50         43.42         9.62 o
   5 -12   2         10.12         14.64        10.37 o
  -5 -11   2         79.47         94.01        12.86 o
  -4 -11   2        211.62        232.61        14.86 o
  -3 -11   2        253.70        274.08        12.13 o
  -2 -11   2         33.97         35.56         6.75 o
  -1 -11   2          1.73          8.77         5.45 o
   0 -11   2          0.74         -1.86         5.03 o
   1 -11   2          2.00         -4.01         4.81 o
   2 -11   2         33.06         26.16         7.81 o
   3 -11   2       1143.50       1066.91        41.45 o
   4 -11   2         79.78         74.50        10.17 o
   5 -11   2          5.00         -9.07         9.07 o
  -5 -10   2          0.35          1.61         9.92 o
  -4 -10   2          2.13         -0.03         6.32 o
  -3 -10   2         55.77         65.67         6.60 o
  -2 -10   2        712.57        668.49        22.29 o
  -1 -10   2       1275.08       1196.26        26.42 o
   0 -10   2       1323.42       1280.36        27.94 o
   1 -10   2        103.22        122.03         6.55 o
   2 -10   2          5.46          2.23         6.56 o
   3 -10   2         81.47         81.31         9.10 o
   4 -10   2        270.02        244.71        14.03 o
   5 -10   2        503.42        452.09        18.95 o
   6 -10   2         96.30        100.86        16.46 o
  -5  -9   2        204.02        220.34        13.96 o
  -4  -9   2        583.94        569.78        16.60 o
  -3  -9   2        568.45        685.01        26.54 o
  -2  -9   2        300.66        320.83        11.67 o
  -1  -9   2       3539.27       3523.77        69.65 o
   0  -9   2       3857.88       3726.53        73.48 o
   1  -9   2        553.70        538.59        18.82 o
   2  -9   2       2466.85       2295.09        56.64 o
   3  -9   2       2374.78       2209.88        55.13 o
   4  -9   2        264.08        245.90        13.93 o
   5  -9   2          0.37          1.02         8.32 o
   6  -9   2          0.46         -4.82        10.13 o
  -6  -8   2          9.89         -0.31        11.52 o
  -5  -8   2          0.38          1.86        11.31 o
  -4  -8   2       1205.08       1132.24        26.21 o
  -3  -8   2       4009.08       3620.83        72.07 o
  -2  -8   2        501.14        467.63        13.34 o
  -1  -8   2        440.36        372.57        11.32 o
   0  -8   2         37.53         67.96         4.83 o
   1  -8   2        433.24        453.28        12.41 o
   2  -8   2        410.37        429.93        15.87 o
   3  -8   2        264.01        314.80        14.66 o
   4  -8   2       2370.57       2222.02        55.73 o
   5  -8   2        290.01        259.86        14.60 o
   6  -8   2         24.49         31.07        10.20 o
  -6  -7   2         17.43         12.47        11.02 o
  -5  -7   2          1.65          4.63         6.18 o
  -4  -7   2        228.98        236.37        11.00 o
  -3  -7   2        213.47        221.10        21.49 o
  -2  -7   2        317.06        303.12        27.21 o
  -1  -7   2       1961.17       1724.46        34.97 o
   0  -7   2       9377.78       8926.58       171.63 o
   1  -7   2      11691.29      12422.58       329.16 o
   2  -7   2       3784.02       3800.16       102.67 o
   3  -7   2        249.11        268.38        16.27 o
   4  -7   2          2.51         13.68         7.01 o
   5  -7   2        389.50        371.32        16.09 o
   6  -7   2        189.39        179.79        17.80 o
  -6  -6   2         12.77         14.96        10.05 o
  -5  -6   2         68.24         72.84         7.22 o
  -4  -6   2       1289.38       1286.50        38.55 o
  -3  -6   2       4222.91       3971.71        78.18 o
  -2  -6   2       1943.49       1719.00        46.26 o
  -1  -6   2       2255.41       2270.83        59.89 o
   0  -6   2          2.05         -2.88         2.88 o
   1  -6   2       2250.02       2247.25        44.45 o
   2  -6   2       3592.91       3635.44        85.79 o
   3  -6   2       1203.61       1259.89        80.99 o
   4  -6   2         78.80         86.11         9.48 o
   5  -6   2          7.17         -3.77        12.27 o
   6  -6   2          4.85          4.86         8.90 o
  -6  -5   2        176.80        181.11        17.40 o
  -5  -5   2        137.73        157.76        14.33 o
  -4  -5   2         13.25          3.08        10.11 o
  -3  -5   2        344.57        342.86        15.59 o
  -2  -5   2        371.08        367.08        22.93 o
  -1  -5   2        256.35        265.87         9.38 o
   0  -5   2        551.26        534.28        10.79 o
   1  -5   2       1469.42       1507.50        26.33 o
   2  -5   2         13.95         22.47         4.45 o
   3  -5   2        932.75        923.52        20.35 o
   4  -5   2        465.62        458.99        16.22 o
   5  -5   2       2120.50       2004.20        44.33 o
   6  -5   2        356.88        362.01        18.31 o
  -6  -4   2          0.03          9.68         7.58 o
  -5  -4   2         24.11         27.68         6.48 o
  -4  -4   2        238.03        233.20        13.93 o
  -3  -4   2       1594.44       1610.19        44.21 o
  -2  -4   2       3340.71       3399.30        66.36 o
  -1  -4   2        877.93        853.52        18.26 o
   0  -4   2       2020.43       2143.25        46.56 o
   1  -4   2      18733.89      20419.57       341.42 o
   2  -4   2      19398.82      21691.82       361.83 o
   3  -4   2       5298.65       5222.56       101.14 o
   4  -4   2        400.96        389.96        12.37 o
   5  -4   2        166.69        204.85         9.47 o
   6  -4   2         53.25         71.98         9.99 o
   7  -4   2         28.56         32.44        11.43 o
  -6  -3   2        122.03        134.56         9.68 o
  -5  -3   2         24.52         35.08         7.10 o
  -4  -3   2        322.59        354.13        25.70 o
  -3  -3   2       5262.18       5124.83        99.48 o
  -2  -3   2      12148.99      12501.43       468.66 o
  -1  -3   2       7513.85       7676.99       130.88 o
   0  -3   2       6135.08       6635.75        98.77 o
   1  -3   2         54.90         72.16         2.53 o
   2  -3   2        187.64        189.07         7.18 o
   3  -3   2         96.00        120.38        10.96 o
   4  -3   2          0.02         11.31         5.72 o
   5  -3   2         34.07         46.01         6.48 o
   6  -3   2         34.37         36.15         7.63 o
   7  -3   2          0.83         -4.92        10.44 o
  -7  -2   2         31.80         33.31         9.68 o
  -6  -2   2        229.24        274.03        13.02 o
  -5  -2   2        725.29        673.73        18.53 o
  -4  -2   2        398.36        329.66        11.64 o
  -3  -2   2        182.87        170.46         8.07 o
  -2  -2   2         94.83         90.44         4.31 o
  -1  -2   2        359.03        402.51         7.62 o
   0  -2   2         64.87         65.12         2.05 o
   1  -2   2       4158.31       4529.55       102.02 o
   2  -2   2       9960.10      10905.09       208.55 o
   3  -2   2       2036.28       2176.14        43.47 o
   4  -2   2         73.01         45.25         5.44 o
   5  -2   2        103.17        113.60         7.65 o
   6  -2   2        688.13        761.56        20.70 o
   7  -2   2        161.35        185.14        14.46 o
  -7  -1   2          1.34         14.41         9.46 o
  -6  -1   2          3.36         11.66         7.42 o
  -5  -1   2         14.58         12.76         7.33 o
  -4  -1   2        919.14        862.97        20.40 o
  -3  -1   2       2452.62       2399.71        48.57 o
  -2  -1   2       6739.02       7281.34       139.91 o
  -1  -1   2      34296.23      39737.18       537.05 o
   0  -1   2       1439.72       1645.10        25.11 o
   1  -1   2         62.47         59.39         2.41 o
   2  -1   2       7464.58       8196.74       157.25 o
   3  -1   2       7464.18       7956.05       153.14 o
   4  -1   2       3332.59       3568.44        70.57 o
   5  -1   2        256.79        246.13        11.53 o
   6  -1   2         68.05         52.23         7.75 o
   7  -1   2          2.49          5.22        10.25 o
  -7   0   2         62.46         65.59        16.08 o
  -6   0   2        467.52        475.11        16.16 o
  -5   0   2        881.65        854.66        21.48 o
  -4   0   2        182.25        194.55         9.39 o
  -3   0   2          0.91         -3.12         8.14 o
  -2   0   2       1824.58       2033.32        56.72 o
  -1   0   2       9293.09      10229.49       154.89 o
   0   0   2       4078.29       4757.41        85.29 o
   1   0   2       1954.06       2263.02        31.16 o
   2   0   2        981.34        995.31        25.23 o
   3   0   2         22.84         27.21         4.04 o
   4   0   2         70.56        111.02         6.77 o
   5   0   2         62.07         48.56        10.85 o
   6   0   2          4.98         -2.93         6.60 o
   7   0   2         17.86         10.49        11.10 o
  -7   1   2          1.38        -10.31        10.31 o
  -6   1   2         47.25         45.62         7.98 o
  -5   1   2        206.62        200.36         9.04 o
  -4   1   2        570.69        595.69        15.92 o
  -3   1   2         63.82         51.12         4.06 o
  -2   1   2         16.22         16.01         2.19 o
  -1   1   2        434.81        460.03         7.37 o
   0   1   2       1638.26       1835.02        38.19 o
   1   1   2         53.11         33.14         1.80 o
   2   1   2      13527.45      15664.78       258.79 o
   3   1   2       6017.24       6019.20       116.39 o
   4   1   2       1121.70        873.29        19.72 o
   5   1   2        328.38        317.86        19.87 o
   6   1   2         23.22         28.76         7.40 o
  -7   2   2          1.24          3.46        10.15 o
  -6   2   2         22.42         38.93         7.69 o
  -5   2   2        150.37        194.39         8.99 o
  -4   2   2         24.89         36.83         5.23 o
  -3   2   2       2921.42       3213.01        63.10 o
  -2   2   2       4161.45       3802.86        64.27 o
  -1   2   2      42138.57      48976.81      1123.82 o
   0   2   2     112185.33     121945.96      1654.01 o
   1   2   2       2612.50       2682.72        45.09 o
   2   2   2       1199.45       1016.83        33.24 o
   3   2   2        152.48        199.68         8.07 o
   4   2   2       1356.47       1339.58        29.12 o
   5   2   2        379.74        411.36        14.28 o
   6   2   2          1.88          4.39         8.59 o
  -7   3   2         10.03         -5.65        10.70 o
  -6   3   2        326.00        326.92        16.22 o
  -5   3   2       1674.76       1686.71        36.08 o
  -4   3   2       2409.96       2139.78        55.35 o
  -3   3   2        975.27       1004.29        18.73 o
  -2   3   2         10.31          1.98         3.53 o
  -1   3   2        137.80        135.13         7.91 o
   0   3   2        125.41        114.76         3.04 o
   1   3   2       1389.39       1418.84        24.76 o
   2   3   2        327.19        273.61         8.71 o
   3   3   2        551.45        578.18        14.62 o
   4   3   2          1.01         13.71         5.84 o
   5   3   2         43.39         43.92         6.72 o
   6   3   2         53.44         57.91         7.92 o
  -6   4   2          3.42         -2.68         8.45 o
  -5   4   2          0.94          5.76         5.51 o
  -4   4   2          0.66         -1.02         4.59 o
  -3   4   2        417.08        408.68        20.28 o
  -2   4   2        128.18         94.29         5.84 o
  -1   4   2       3023.09       3259.51        76.49 o
   0   4   2       7176.42       8250.63       250.37 o
   1   4   2        261.28        292.24        34.90 o
   2   4   2       2976.31       2622.14        53.80 o
   3   4   2       2866.18       2543.16        50.82 o
   4   4   2       2452.50       2346.58        47.90 o
   5   4   2        847.58        847.63        21.42 o
   6   4   2         68.47         66.82        10.93 o
  -6   5   2         15.54          4.41        14.30 o
  -5   5   2          5.02         -6.83         7.72 o
  -4   5   2        421.96        461.71        17.46 o
  -3   5   2       2958.37       2924.22        70.29 o
  -2   5   2         10.52         -2.48         4.23 o
  -1   5   2       4020.83       4042.52        68.49 o
   0   5   2      14711.49      15121.86       289.29 o
   1   5   2      22252.38      23511.62       448.45 o
   2   5   2       1966.38       1940.30        52.44 o
   3   5   2        453.08        473.85        13.31 o
   4   5   2          5.84         -0.89         9.20 o
   5   5   2         43.30         65.16         7.06 o
   6   5   2          6.40          3.46        10.30 o
  -6   6   2         16.58         12.79         9.21 o
  -5   6   2          9.42         19.00         8.04 o
  -4   6   2        807.69        808.81        24.54 o
  -3   6   2       2601.92       2565.20        64.97 o
  -2   6   2       2599.86       2595.06        62.43 o
  -1   6   2        192.51        186.03         7.51 o
   0   6   2         85.86         93.68         5.27 o
   1   6   2        492.78        535.74        26.90 o
   2   6   2        140.13        183.82         8.63 o
   3   6   2        277.84        298.10        11.16 o
   4   6   2        136.46        147.35        12.40 o
   5   6   2         63.56         77.90         7.56 o
   6   6   2          2.40         21.06        11.51 o
  -6   7   2         10.64         -0.88         9.41 o
  -5   7   2          1.79         -5.60         7.46 o
  -4   7   2          1.82          1.43         8.39 o
  -3   7   2          2.29          8.14         6.35 o
  -2   7   2         18.30         22.20         5.99 o
  -1   7   2       1992.35       2051.93        41.22 o
   0   7   2       5522.25       5494.09       135.56 o
   1   7   2       2813.25       2739.44        54.88 o
   2   7   2        206.79        212.60        13.09 o
   3   7   2         27.80         35.24         6.90 o
   4   7   2        283.26        273.51        11.45 o
   5   7   2        230.83        239.61        33.82 o
   6   7   2         71.16         81.97        23.33 o
  -6   8   2          2.93          7.91         9.84 o
  -5   8   2         84.87         85.32        10.10 o
  -4   8   2        548.19        471.79        18.05 o
  -3   8   2       2139.60       2162.75        54.11 o
  -2   8   2       2472.35       2461.24        60.31 o
  -1   8   2          5.73          8.25         4.01 o
   0   8   2        482.11        412.54        25.33 o
   1   8   2       2139.23       2005.59        42.27 o
   2   8   2       2965.63       2860.93        57.46 o
   3   8   2        173.90        193.91        18.79 o
   4   8   2         42.47         52.51         7.46 o
   5   8   2          0.35         -0.76         8.67 o
  -6   9   2         57.14         61.11        11.46 o
  -5   9   2         42.21         48.05         9.39 o
  -4   9   2          0.41         -1.76         7.42 o
  -3   9   2        245.87        233.45        14.01 o
  -2   9   2        645.05        580.54        24.60 o
  -1   9   2        619.69        583.16        23.97 o
   0   9   2          5.57         -1.64         4.79 o
   1   9   2          5.97          1.49         5.08 o
   2   9   2         77.25         83.20        10.57 o
   3   9   2          6.16         12.94         5.82 o
   4   9   2        121.40        139.96        10.39 o
   5   9   2         89.83        112.11        11.73 o
  -5  10   2          1.32         -8.56         8.56 o
  -4  10   2         18.41         20.06         8.20 o
  -3  10   2         45.27         47.28         8.30 o
  -2  10   2         90.47         78.79         8.90 o
  -1  10   2         28.68         20.21         5.26 o
   0  10   2        611.29        534.01        15.20 o
   1  10   2       1440.64       1410.10        31.13 o
   2  10   2       1302.83       1181.95        26.99 o
   3  10   2        349.68        344.52        13.35 o
   4  10   2          7.56         26.87        11.51 o
   5  10   2          5.17          2.51        10.68 o
  -5  11   2          0.61          8.29         9.92 o
  -4  11   2         65.85         56.65         9.57 o
  -3  11   2        498.07        487.66        18.93 o
  -2  11   2       1129.95       1183.41        33.18 o
  -1  11   2       1045.69       1061.80        24.67 o
   0  11   2        169.49        180.41         8.85 o
   1  11   2          0.87          4.40         7.59 o
   2  11   2        144.55        136.69        11.72 o
   3  11   2        176.25        155.13        10.52 o
   4  11   2          0.36          0.65         8.77 o
  -5  12   2         65.13         66.95        11.46 o
  -4  12   2         38.93         48.59        10.08 o
  -3  12   2          1.44          0.35         8.46 o
  -2  12   2          7.25          8.03         8.40 o
  -1  12   2          4.80          8.46         8.38 o
   0  12   2          1.49         -2.09        11.06 o
   1  12   2        182.81        230.02        11.23 o
   2  12   2         79.42         94.24         8.19 o
   3  12   2          3.27         17.35         7.08 o
   4  12   2          2.10         11.66         9.55 o
  -4  13   2         22.68         15.08        10.13 o
  -3  13   2         95.59         74.42        10.41 o
  -2  13   2        173.68        168.33        12.55 o
  -1  13   2        144.68        179.84        12.49 o
   0  13   2          6.26          9.69         6.88 o
   1  13   2        166.10        172.02         9.75 o
   2  13   2        201.05        212.15        10.87 o
   3  13   2        118.26        137.95        12.19 o
  -4  14   2          1.17         10.77        10.39 o
  -3  14   2         10.63          3.63         9.55 o
  -2  14   2         96.69         95.72        11.36 o
  -1  14   2        157.60        188.40        18.88 o
   0  14   2        158.87        184.28        10.45 o
   1  14   2         71.12         64.07         8.36 o
   2  14   2         11.50          6.24         8.93 o
   3  14   2          2.09          7.49        10.13 o
  -3  15   2         13.51         -1.10        13.79 o
  -2  15   2         12.24         16.32        10.44 o
  -1  15   2         14.52          4.11         9.79 o
   0  15   2          4.72          7.96         9.84 o
   1  15   2          0.38          1.97         8.13 o
   2  15   2         27.19         26.65         8.57 o
  -2  16   2         32.51         42.76        12.59 o
  -1  16   2         39.56         42.89        11.85 o
   0  16   2         36.90         62.26        11.95 o
   1  16   2          3.09         -0.94         9.66 o
  -1 -17   3          0.00         -4.84        10.77 o
   0 -17   3          7.78         16.70        10.14 o
   1 -17   3         22.59         32.76        10.82 o
   2 -17   3          3.33          9.52        10.77 o
  -2 -16   3         42.35         45.82        11.71 o
  -1 -16   3        104.04        103.57         9.09 o
   0 -16   3         78.16         75.54         8.50 o
   1 -16   3         21.95         13.65         9.67 o
   2 -16   3         25.57         34.84        10.88 o
   3 -16   3         75.87        112.63        13.16 o
  -3 -15   3         33.06         30.24        11.53 o
  -2 -15   3          3.55          3.13        10.41 o
  -1 -15   3        149.85        180.20         9.93 o
   0 -15   3        374.31        435.60        15.81 o
   1 -15   3        297.51        311.00        16.31 o
   2 -15   3        194.56        183.02        13.40 o
   3 -15   3          8.43          8.10         9.71 o
   4 -15   3          0.64          2.91        10.46 o
  -4 -14   3         24.76         23.96        12.86 o
  -3 -14   3         60.89         69.31        11.62 o
  -2 -14   3         34.19         40.51         7.41 o
  -1 -14   3         17.24         13.75         6.48 o
   0 -14   3          3.61          1.40         6.31 o
   1 -14   3         26.31         24.76         6.59 o
   2 -14   3        338.93        357.07        17.60 o
   3 -14   3        128.16        131.94        11.82 o
   4 -14   3        111.24        122.09        12.34 o
  -4 -13   3         13.55         14.14        16.91 o
  -3 -13   3          0.19         -1.98        14.18 o
  -2 -13   3         72.94         78.72         7.34 o
  -1 -13   3        597.68        578.72        16.73 o
   0 -13   3       1048.12       1048.98        27.13 o
   1 -13   3        816.77        793.80        20.40 o
   2 -13   3        351.68        357.64        17.32 o
   3 -13   3          7.55          5.90         8.60 o
   4 -13   3         51.65         69.07        10.75 o
   5 -13   3         64.20         64.67        14.37 o
  -4 -12   3        155.21        196.83        14.66 o
  -3 -12   3        485.96        492.38        15.51 o
  -2 -12   3        395.46        372.81        12.75 o
  -1 -12   3         51.02         44.94         6.34 o
   0 -12   3         82.45         99.87         7.14 o
   1 -12   3        408.01        437.87        14.36 o
   2 -12   3        300.78        337.14        16.27 o
   3 -12   3        216.13        207.26        22.06 o
   4 -12   3          5.49         -3.01         8.49 o
   5 -12   3          4.13          1.44        10.08 o
  -5 -11   3         10.92          9.69        10.99 o
  -4 -11   3          0.76         -0.38         9.66 o
  -3 -11   3         17.11         13.77         5.82 o
  -2 -11   3         11.66         16.85         5.54 o
  -1 -11   3          2.24          1.40         6.71 o
   0 -11   3         50.33         53.57         6.09 o
   1 -11   3        223.12        238.19        10.34 o
   2 -11   3        187.79        214.80        17.74 o
   3 -11   3       1131.25       1094.35        31.40 o
   4 -11   3        480.22        514.28        19.64 o
   5 -11   3        162.45        175.77        13.01 o
  -5 -10   3         18.00         20.75        14.05 o
  -4 -10   3        220.39        246.48        21.42 o
  -3 -10   3        424.70        393.78        15.40 o
  -2 -10   3        334.45        325.33        15.80 o
  -1 -10   3         79.18         89.13         6.18 o
   0 -10   3       2747.44       2741.81        55.14 o
   1 -10   3       6385.03       6118.32       118.89 o
   2 -10   3       2687.51       2558.50        63.04 o
   3 -10   3         58.39         66.54         8.70 o
   4 -10   3        144.37        147.97        26.57 o
   5 -10   3          1.73         -2.07         8.52 o
   6 -10   3          1.46         -3.07        10.11 o
  -5  -9   3          0.00          6.37         9.45 o
  -4  -9   3        132.39        142.28         8.03 o
  -3  -9   3        366.53        380.21        17.70 o
  -2  -9   3       2382.10       2285.88        68.81 o
  -1  -9   3       7681.13       7361.14       142.35 o
   0  -9   3       1136.42       1067.16        40.35 o
   1  -9   3       1561.87       1566.07        32.98 o
   2  -9   3        170.07        219.15        20.22 o
   3  -9   3        320.79        255.95        14.22 o
   4  -9   3         96.21         92.21         9.25 o
   5  -9   3         24.61         18.05         8.67 o
   6  -9   3         39.64         44.62        10.59 o
  -6  -8   3         38.04         38.68        12.37 o
  -5  -8   3        101.11        109.40        11.54 o
  -4  -8   3        514.13        476.19        20.46 o
  -3  -8   3       1147.85       1009.39        52.44 o
  -2  -8   3        120.07        114.35         5.98 o
  -1  -8   3         78.12         77.96         4.85 o
   0  -8   3       2012.08       2049.12        41.33 o
   1  -8   3       1470.17       1426.69        29.70 o
   2  -8   3       1764.63       1844.39        61.41 o
   3  -8   3       3301.58       3024.02        73.07 o
   4  -8   3         10.69          6.83         7.38 o
   5  -8   3        169.08        184.78        11.89 o
   6  -8   3        179.17        188.06        13.33 o
  -6  -7   3          0.32         11.52        10.87 o
  -5  -7   3          2.88          7.91         6.41 o
  -4  -7   3        492.99        529.32        26.93 o
  -3  -7   3       4284.28       4218.12        82.94 o
  -2  -7   3       2943.50       2926.77        57.87 o
  -1  -7   3       1730.21       1683.72        34.19 o
   0  -7   3        547.49        554.23        19.44 o
   1  -7   3        775.85        744.43        16.99 o
   2  -7   3       3868.59       3949.87        67.15 o
   3  -7   3       3865.48       3658.38        87.23 o
   4  -7   3       2498.45       2399.67        59.46 o
   5  -7   3        145.54        153.03        19.96 o
   6  -7   3          3.85         -6.13         8.85 o
  -6  -6   3        175.51        184.21        13.86 o
  -5  -6   3        163.28        179.38         8.98 o
  -4  -6   3         62.72         52.18         8.55 o
  -3  -6   3        467.03        444.94        12.98 o
  -2  -6   3        692.94        801.81        17.95 o
  -1  -6   3       3985.22       4091.87        68.14 o
   0  -6   3       4846.32       4943.41        95.64 o
   1  -6   3        568.92        534.05        12.94 o
   2  -6   3        142.13        128.66         5.60 o
   3  -6   3         42.07         49.77         6.31 o
   4  -6   3          1.62          5.20         5.40 o
   5  -6   3        169.65        191.43         9.34 o
   6  -6   3        111.86        136.08        11.86 o
  -6  -5   3         29.24         33.96         7.98 o
  -5  -5   3          9.88          1.22         5.93 o
  -4  -5   3          3.33          4.42         5.30 o
  -3  -5   3         10.43         36.65         7.95 o
  -2  -5   3         24.20         41.68         3.19 o
  -1  -5   3        320.06        294.48         9.90 o
   0  -5   3       1152.30       1291.24        38.28 o
   1  -5   3      10343.90      11923.01       199.20 o
   2  -5   3       9026.93       9352.36       179.53 o
   3  -5   3       4541.14       4574.91        89.07 o
   4  -5   3       2336.77       2231.77        45.40 o
   5  -5   3         17.89         22.45         6.02 o
   6  -5   3         26.35         25.54         9.34 o
  -6  -4   3         56.18         77.02        11.48 o
  -5  -4   3         20.72         31.60         7.57 o
  -4  -4   3          5.10          8.46         7.03 o
  -3  -4   3       3181.71       3010.70        76.30 o
  -2  -4   3      19088.46      19665.10       322.23 o
  -1  -4   3      17873.17      19594.77       673.34 o
   0  -4   3      18217.96      20149.93       330.52 o
   1  -4   3       1126.90       1266.61        22.38 o
   2  -4   3        810.29        835.89        20.33 o
   3  -4   3        762.55        718.71        16.58 o
   4  -4   3        569.26        527.39        14.50 o
   5  -4   3        507.95        508.99        21.75 o
   6  -4   3         12.32          7.12         6.89 o
   7  -4   3          0.05         -5.22        11.11 o
  -6  -3   3        215.50        238.85        11.96 o
  -5  -3   3        790.87        833.95        20.95 o
  -4  -3   3       1926.88       1874.40        38.92 o
  -3  -3   3       2891.32       2722.03        53.95 o
  -2  -3   3          6.49         26.72         6.87 o
  -1  -3   3       1563.95       1599.16        39.83 o
   0  -3   3        357.17        412.88         8.43 o
   1  -3   3        332.50        378.12         9.19 o
   2  -3   3         62.39         63.34         3.95 o
   3  -3   3        135.40        132.72         5.97 o
   4  -3   3         64.21         70.37         6.31 o
   5  -3   3         53.22         61.72         6.98 o
   6  -3   3        220.88        221.64        11.14 o
   7  -3   3        100.89        106.27        12.71 o
  -6  -2   3         25.66         40.98        10.05 o
  -5  -2   3          1.43          2.67         6.09 o
  -4  -2   3         10.01          7.58         5.09 o
  -3  -2   3        135.43        180.77        17.59 o
  -2  -2   3       1077.41       1122.29        19.76 o
  -1  -2   3       2229.37       2300.98        56.19 o
   0  -2   3       3491.87       3807.39        51.80 o
   1  -2   3        406.40        421.38         7.60 o
   2  -2   3       3195.89       3467.12       105.91 o
   3  -2   3       5038.16       4939.71        98.12 o
   4  -2   3       4934.30       4792.46        93.74 o
   5  -2   3       1224.78       1205.24        33.19 o
   6  -2   3         37.45         42.86         7.66 o
   7  -2   3          0.44          2.29        13.73 o
  -7  -1   3          9.91         14.21        18.90 o
  -6  -1   3        141.65        165.58        10.48 o
  -5  -1   3        696.40        713.40        18.85 o
  -4  -1   3        557.73        505.19        20.00 o
  -3  -1   3       1029.23       1061.40        36.18 o
  -2  -1   3       7839.54       8316.96       193.32 o
  -1  -1   3      42230.30      48914.89       905.93 o
   0  -1   3       4951.84       5398.35        73.48 o
   1  -1   3      15353.65      17112.53       255.28 o
   2  -1   3       9265.50       9891.05       163.83 o
   3  -1   3         43.92         48.47         4.20 o
   4  -1   3         91.84         88.05         6.33 o
   5  -1   3          3.69         -6.84         6.84 o
   6  -1   3          5.91         18.05         6.80 o
   7  -1   3          3.61         12.02        12.59 o
  -7   0   3         21.80         23.70        11.46 o
  -6   0   3          3.45          6.89         8.81 o
  -5   0   3        360.01        355.17        20.57 o
  -4   0   3       2736.46       2498.84        50.46 o
  -3   0   3       2630.04       2442.39        48.56 o
  -2   0   3       4268.83       4454.88        86.07 o
  -1   0   3       3025.20       3476.82        59.19 o
   0   0   3          5.12          0.23         1.23 o
   1   0   3         11.63         16.48         3.05 o
   2   0   3        814.56        846.54        16.19 o
   3   0   3       2258.49       2461.18        48.92 o
   4   0   3       1197.95       1249.47        27.29 o
   5   0   3        125.79        127.50         7.78 o
   6   0   3         14.77          2.02         6.53 o
   7   0   3         68.63         78.57        18.69 o
  -7   1   3         17.77         21.63        10.65 o
  -6   1   3         38.50         39.25         8.01 o
  -5   1   3         14.69         14.83         5.99 o
  -4   1   3          1.40         -4.90         4.90 o
  -3   1   3          6.79          4.23         3.66 o
  -2   1   3       1498.54       1623.05        28.30 o
  -1   1   3      10131.08      11210.00       187.74 o
   0   1   3      11418.04      13061.62       206.72 o
   1   1   3       8605.86       9548.36       224.50 o
   2   1   3       2728.04       3052.85        51.33 o
   3   1   3        559.26        451.39        17.84 o
   4   1   3       2534.30       2606.60        52.64 o
   5   1   3        802.96        856.42        20.97 o
   6   1   3         40.95         40.25         9.46 o
  -7   2   3          1.14         -0.99        10.38 o
  -6   2   3         93.36        102.91        10.56 o
  -5   2   3        587.39        515.62        17.46 o
  -4   2   3       3121.20       3022.21        60.17 o
  -3   2   3       4365.54       4118.50        80.35 o
  -2   2   3       7826.77       7635.73       128.15 o
  -1   2   3        629.21        781.53        14.67 o
   0   2   3      14544.94      17528.94       301.09 o
   1   2   3       4726.39       5009.78        83.47 o
   2   2   3       5891.24       5674.77        94.44 o
   3   2   3       1867.19       1880.39        38.12 o
   4   2   3          3.17          8.73         4.96 o
   5   2   3         63.31         79.08        15.96 o
   6   2   3          8.23         -6.53         6.53 o
  -6   3   3        171.25        170.48        12.00 o
  -5   3   3         68.09         58.93        10.86 o
  -4   3   3         69.16         96.27         9.51 o
  -3   3   3       2326.74       2309.05        52.56 o
  -2   3   3        701.98        648.04        18.38 o
  -1   3   3       2446.17       2703.12        46.07 o
   0   3   3       1860.19       2268.81        49.22 o
   1   3   3        146.60        117.16         4.03 o
   2   3   3       2804.10       2200.23        70.74 o
   3   3   3         90.52         74.72         6.03 o
   4   3   3       2464.00       2222.25        45.56 o
   5   3   3       1418.06       1337.51        30.14 o
   6   3   3        138.32        126.97        12.18 o
  -6   4   3          0.34         -6.42         8.90 o
  -5   4   3         24.02         64.49        12.33 o
  -4   4   3        326.97        315.21        14.49 o
  -3   4   3        176.80        183.02         9.03 o
  -2   4   3       4976.52       4609.92       133.37 o
  -1   4   3       1741.31       1578.45        27.52 o
   0   4   3        375.99        356.28        15.11 o
   1   4   3      14998.57      15051.63       288.19 o
   2   4   3      18876.28      18200.21       347.62 o
   3   4   3       2644.51       2426.54        48.69 o
   4   4   3          6.67         21.56         5.53 o
   5   4   3        101.75        116.87         7.89 o
   6   4   3         98.64        102.50        11.87 o
  -6   5   3          0.82         -0.07         8.97 o
  -5   5   3        708.87        569.68        20.31 o
  -4   5   3       2142.19       1876.79        48.95 o
  -3   5   3       1090.87       1050.28        28.54 o
  -2   5   3        164.87        161.42        10.81 o
  -1   5   3       6451.58       6566.69       110.31 o
   0   5   3        839.92        751.68        31.82 o
   1   5   3       1174.95       1289.93        27.70 o
   2   5   3        123.22        150.46         9.06 o
   3   5   3        223.84        215.17        10.23 o
   4   5   3         60.16         70.63         6.25 o
   5   5   3          7.04         16.03         9.98 o
   6   5   3          0.74          2.04        10.00 o
  -6   6   3         73.11         72.66        10.55 o
  -5   6   3        111.55        127.44        10.55 o
  -4   6   3         52.49         68.56        14.94 o
  -3   6   3          0.01         -2.73         5.93 o
  -2   6   3        785.61        809.25        22.88 o
  -1   6   3        276.27        270.83         9.93 o
   0   6   3         46.97         33.02         4.09 o
   1   6   3         66.67         58.87         6.35 o
   2   6   3        518.12        520.35        20.06 o
   3   6   3         30.21         49.26         5.46 o
   4   6   3        205.59        192.60         9.84 o
   5   6   3        219.14        242.14        14.38 o
   6   6   3         92.95         96.18        12.28 o
  -6   7   3          7.30         25.06        13.35 o
  -5   7   3          2.72         -7.78         7.78 o
  -4   7   3         26.56         34.22         7.89 o
  -3   7   3       1196.35       1207.76        32.63 o
  -2   7   3       1714.13       1686.67        51.24 o
  -1   7   3        404.74        455.62        12.99 o
   0   7   3         25.32         27.47        16.03 o
   1   7   3       1936.07       1773.01        36.54 o
   2   7   3       3723.26       3458.50        68.48 o
   3   7   3       1190.69       1200.84        26.85 o
   4   7   3        329.64        335.73        12.26 o
   5   7   3         53.71         55.23        10.05 o
   6   7   3          1.51          9.31        10.91 o
  -6   8   3         58.06         45.51        11.24 o
  -5   8   3        117.32        128.96        11.30 o
  -4   8   3          0.18         -4.04         7.50 o
  -3   8   3        213.64        213.49        12.22 o
  -2   8   3       1437.86       1445.74        37.70 o
  -1   8   3       1905.67       1895.48        38.87 o
   0   8   3       1727.90       1744.59        36.34 o
   1   8   3        143.75        142.67         7.29 o
   2   8   3         17.15         22.80         5.86 o
   3   8   3         10.37          8.87         9.55 o
   4   8   3          0.03          1.93         5.93 o
   5   8   3         16.22         21.44         9.43 o
  -6   9   3         39.80         40.49        15.64 o
  -5   9   3         75.99         79.02        10.33 o
  -4   9   3        154.29        151.16        10.90 o
  -3   9   3         43.02         36.33         7.98 o
  -2   9   3         15.06         26.33         8.65 o
  -1   9   3         39.34         47.38         5.34 o
   0   9   3        162.13        161.53         8.15 o
   1   9   3        194.90        212.01         9.74 o
   2   9   3        465.04        486.11        15.18 o
   3   9   3        281.14        298.27        12.08 o
   4   9   3         64.03         64.60         9.50 o
   5   9   3          0.01         -2.87         9.62 o
  -5  10   3          2.20         -0.64         9.61 o
  -4  10   3         38.80         33.26         9.08 o
  -3  10   3        179.26        184.03        11.53 o
  -2  10   3        834.94        838.88        25.59 o
  -1  10   3       1180.91       1117.43        25.39 o
   0  10   3        623.40        611.89        22.91 o
   1  10   3         73.87         82.60        10.80 o
   2  10   3         24.63         32.19         7.77 o
   3  10   3        265.84        266.84        12.16 o
   4  10   3        102.82        115.40        11.27 o
   5  10   3         21.39         12.04        10.11 o
  -5  11   3         88.75        118.16        12.58 o
  -4  11   3        140.57        152.92        12.14 o
  -3  11   3         54.37         61.53         9.33 o
  -2  11   3          2.45         -4.09         8.45 o
  -1  11   3        237.69        235.84         9.89 o
   0  11   3        288.58        283.70        12.02 o
   1  11   3         73.11         79.19         7.45 o
   2  11   3          5.35          9.04         6.42 o
   3  11   3          1.87         11.90         6.80 o
   4  11   3          0.15          9.64         9.32 o
  -5  12   3          5.85         12.26        14.37 o
  -4  12   3          9.24          6.21         9.43 o
  -3  12   3         16.56         17.87         9.04 o
  -2  12   3         18.64         24.70         8.94 o
  -1  12   3         67.70         60.05         7.05 o
   0  12   3         48.77         47.86         7.02 o
   1  12   3         43.40         38.93         7.30 o
   2  12   3         82.96         81.44         8.40 o
   3  12   3        122.30        144.88        11.82 o
   4  12   3         52.70         47.81        10.78 o
  -4  13   3          1.68        -10.01        10.01 o
  -3  13   3          2.04         -5.55         8.80 o
  -2  13   3         65.25         56.91        10.20 o
  -1  13   3        331.51        317.24        16.88 o
   0  13   3        426.46        421.56        24.92 o
   1  13   3        178.44        206.63        12.32 o
   2  13   3         22.42         31.39         7.81 o
   3  13   3          1.63          4.09         9.54 o
  -3  14   3         61.92         61.18        11.42 o
  -2  14   3         27.07         52.12        10.74 o
  -1  14   3          0.23         -0.48         9.54 o
   0  14   3          2.22         -2.18         7.38 o
   1  14   3          0.05         -3.80        10.57 o
   2  14   3          2.26         -1.14         7.83 o
   3  14   3         15.52         14.65        10.39 o
  -3  15   3          1.28         12.40        11.89 o
  -2  15   3         13.36          7.09        10.35 o
  -1  15   3         44.82         36.09        11.39 o
   0  15   3         22.38         31.58        16.78 o
   1  15   3          6.53         17.91         8.46 o
   2  15   3          0.55          6.83        10.03 o
  -1  16   3          3.65         20.51        13.41 o
   0  16   3         27.46         23.75        10.99 o
   0 -18   4          1.76         -1.40        17.04 o
   1 -18   4         16.33         37.03        11.97 o
  -2 -17   4          3.19          3.98        11.44 o
  -1 -17   4          0.20          3.19        11.07 o
   0 -17   4          5.63          6.57         9.41 o
   1 -17   4          5.55          1.06        10.09 o
   2 -17   4          1.09         -9.78         9.78 o
   3 -17   4         11.62         11.89        11.58 o
  -2 -16   4          4.44          2.07        10.59 o
  -1 -16   4          3.41         11.09        10.62 o
   0 -16   4        150.12        171.67        10.01 o
   1 -16   4        388.54        391.26        18.32 o
   2 -16   4        245.08        254.31        15.84 o
   3 -16   4         98.31         88.44        12.52 o
  -3 -15   4        107.08        103.48        13.34 o
  -2 -15   4        236.02        243.74        15.41 o
  -1 -15   4        230.31        241.52        11.78 o
   0 -15   4        108.69        100.81         8.37 o
   1 -15   4          1.45         -5.51         8.20 o
   2 -15   4         51.51         43.46        10.62 o
   3 -15   4          5.58          0.68         9.47 o
   4 -15   4          6.98         17.33        10.51 o
  -4 -14   4          2.34         -9.03        12.00 o
  -3 -14   4          0.15         -0.71         9.96 o
  -2 -14   4          0.75         -3.52         9.45 o
  -1 -14   4          0.45          6.52         6.23 o
   0 -14   4        204.31        218.26        10.31 o
   1 -14   4        502.13        521.61        16.64 o
   2 -14   4         62.71         44.52         9.41 o
   3 -14   4         56.58         54.23        10.11 o
   4 -14   4          3.18         -2.78         9.74 o
  -4 -13   4         74.86         88.54        13.33 o
  -3 -13   4        300.39        284.39        17.33 o
  -2 -13   4        489.14        464.43        14.89 o
  -1 -13   4        131.57        135.17         8.01 o
   0 -13   4          4.97          1.71         7.03 o
   1 -13   4        266.50        252.19        12.84 o
   2 -13   4        855.82        792.66        39.29 o
   3 -13   4        534.07        510.78        20.02 o
   4 -13   4        166.02        164.85        12.62 o
   5 -13   4         10.66          5.19        10.23 o
  -5 -12   4         38.29         35.98        12.83 o
  -4 -12   4          9.85          1.98        10.70 o
  -3 -12   4         26.57         32.26         9.72 o
  -2 -12   4        336.78        312.67        15.04 o
  -1 -12   4        577.52        568.20        15.72 o
   0 -12   4        383.07        381.11        13.10 o
   1 -12   4        137.20        163.91         8.08 o
   2 -12   4         31.23         17.30         5.50 o
   3 -12   4          0.05         -4.87        11.00 o
   4 -12   4         12.77          7.72         8.83 o
   5 -12   4         57.81         61.51        10.86 o
  -5 -11   4         17.79         23.01        15.51 o
  -4 -11   4         30.78         21.89        10.15 o
  -3 -11   4         18.19         16.96         5.74 o
  -2 -11   4         93.80         85.80         6.28 o
  -1 -11   4          2.41          8.11         4.91 o
   0 -11   4        167.93        203.08         9.07 o
   1 -11   4       1782.54       1781.81        37.52 o
   2 -11   4       2503.97       2421.84        49.43 o
   3 -11   4        665.16        635.55        21.70 o
   4 -11   4        338.45        327.71        16.31 o
   5 -11   4         10.89          2.22         9.29 o
   6 -11   4         29.09         38.08        11.76 o
  -5 -10   4          3.09          0.18        10.17 o
  -4 -10   4         61.25         63.10        10.24 o
  -3 -10   4        366.09        354.78        12.43 o
  -2 -10   4       2456.36       2212.57        45.38 o
  -1 -10   4       5807.83       5540.03       108.10 o
   0 -10   4       1915.59       1987.47        40.96 o
   1 -10   4        622.12        532.21        17.29 o
   2 -10   4          3.45         -2.02         4.79 o
   3 -10   4       1206.42       1091.69        30.83 o
   4 -10   4        765.98        754.33        24.18 o
   5 -10   4         37.69         41.56         9.63 o
   6 -10   4          0.23         -9.35        10.02 o
  -5  -9   4        204.12        209.97        19.26 o
  -4  -9   4        623.79        605.64        17.11 o
  -3  -9   4        519.88        549.68        19.22 o
  -2  -9   4          0.07          1.84         4.17 o
  -1  -9   4         72.70         88.10         9.53 o
   0  -9   4         79.05         77.97         6.04 o
   1  -9   4        515.78        550.73        14.58 o
   2  -9   4          5.55          5.03         4.99 o
   3  -9   4       1018.68       1001.33        28.63 o
   4  -9   4         23.74         22.15         7.82 o
   5  -9   4         46.69         49.43        10.93 o
   6  -9   4         32.08         49.14        10.50 o
  -6  -8   4          1.88          0.51        11.36 o
  -5  -8   4          0.51          3.26         9.35 o
  -4  -8   4          0.06          4.21         5.47 o
  -3  -8   4        181.34        155.47         8.49 o
  -2  -8   4        890.07        805.68        19.63 o
  -1  -8   4       2291.59       2159.43        54.71 o
   0  -8   4        716.40        625.67        24.01 o
   1  -8   4       1148.36       1088.59        23.55 o
   2  -8   4       3529.92       3611.88        71.10 o
   3  -8   4        746.40        877.31        33.44 o
   4  -8   4        112.45        133.51         9.82 o
   5  -8   4        194.40        208.09        12.45 o
   6  -8   4         77.31         76.59        11.14 o
  -6  -7   4         41.54         58.08        12.30 o
  -5  -7   4        427.51        436.75        19.79 o
  -4  -7   4        449.95        435.57        24.82 o
  -3  -7   4        117.61         91.04         7.08 o
  -2  -7   4       1775.32       1610.12        46.54 o
  -1  -7   4      13656.92      12519.45       212.00 o
   0  -7   4      13773.94      14100.33       270.18 o
   1  -7   4       2866.82       3066.95        60.32 o
   2  -7   4       1764.32       1823.15        37.03 o
   3  -7   4        503.00        421.29        18.38 o
   4  -7   4         20.10         31.71         5.80 o
   5  -7   4          3.99         -5.85         7.46 o
   6  -7   4          1.33          8.35        11.25 o
  -6  -6   4          4.74          6.57        17.61 o
  -5  -6   4        339.12        343.27        24.34 o
  -4  -6   4       3121.59       2585.55        52.56 o
  -3  -6   4       3471.88       2843.37        71.86 o
  -2  -6   4        830.17        959.66        29.62 o
  -1  -6   4        325.38        352.48        12.75 o
   0  -6   4          0.71          9.97         3.37 o
   1  -6   4         85.99         72.23         5.87 o
   2  -6   4        461.08        468.42        12.19 o
   3  -6   4       1706.82       1604.83        33.22 o
   4  -6   4       3371.58       3114.56        62.18 o
   5  -6   4         71.41         71.40         6.57 o
   6  -6   4          0.14          1.01         8.98 o
  -6  -5   4          6.61          6.87         9.90 o
  -5  -5   4         16.38         15.28         6.03 o
  -4  -5   4         71.04         73.05         7.72 o
  -3  -5   4          0.51          2.31         3.88 o
  -2  -5   4       2211.66       2106.68        73.07 o
  -1  -5   4      13175.70      13046.58       311.03 o
   0  -5   4      14711.19      16667.03       273.27 o
   1  -5   4       4935.56       5357.59       103.48 o
   2  -5   4        294.78        251.91         8.68 o
   3  -5   4        888.13        823.22        18.81 o
   4  -5   4       1176.01       1263.43        40.73 o
   5  -5   4        750.25        734.02        18.75 o
   6  -5   4        149.38        168.80        12.11 o
  -6  -4   4         51.14         58.27         8.38 o
  -5  -4   4        215.59        196.51         9.19 o
  -4  -4   4       3730.34       3629.02        72.01 o
  -3  -4   4       3538.75       3469.05        68.18 o
  -2  -4   4         17.15         19.73        11.27 o
  -1  -4   4       1180.47       1037.05        39.92 o
   0  -4   4       5714.34       5839.54       110.79 o
   1  -4   4      16226.09      17313.25       331.07 o
   2  -4   4       4437.63       4454.76        86.24 o
   3  -4   4        553.15        551.94        24.49 o
   4  -4   4          7.80          3.68         4.84 o
   5  -4   4          1.63         -3.19        10.07 o
   6  -4   4          1.83          0.12         6.76 o
  -6  -3   4        159.30        195.80        10.59 o
  -5  -3   4         10.95         33.39         6.43 o
  -4  -3   4         68.08         61.23         6.07 o
  -3  -3   4       1488.43       1557.28        32.16 o
  -2  -3   4       2059.50       2124.76        35.98 o
  -1  -3   4        441.22        471.46        14.53 o
   0  -3   4        105.89        113.96         3.19 o
   1  -3   4         41.31         40.37         3.82 o
   2  -3   4       1519.59       1657.72        33.27 o
   3  -3   4        781.29        766.01        17.55 o
   4  -3   4       1554.41       1504.93        31.86 o
   5  -3   4       2607.07       2421.95        49.78 o
   6  -3   4        148.76        155.89         9.65 o
   7  -3   4         18.71         34.58        15.89 o
  -6  -2   4          0.43         13.72         7.60 o
  -5  -2   4         28.98         36.38         6.54 o
  -4  -2   4        307.09        297.26        11.59 o
  -3  -2   4        708.27        714.39        20.14 o
  -2  -2   4        518.54        474.00         9.75 o
  -1  -2   4       8228.72       8267.29       158.93 o
   0  -2   4       8236.47       9457.76       155.72 o
   1  -2   4      17748.96      19682.31       325.62 o
   2  -2   4      16683.83      19027.88       363.68 o
   3  -2   4       1236.62       1210.11        25.48 o
   4  -2   4          2.76         -5.14         5.98 o
   5  -2   4          0.77          3.24         5.83 o
   6  -2   4        186.29        220.81        11.01 o
   7  -2   4         28.97         59.63        16.02 o
  -7  -1   4         13.81          9.12        10.40 o
  -6  -1   4         48.93         62.99         8.57 o
  -5  -1   4        157.14        159.57         8.66 o
  -4  -1   4       2130.85       2111.90        43.28 o
  -3  -1   4      10635.80      10762.40       206.73 o
  -2  -1   4       4300.89       4410.24       103.56 o
  -1  -1   4       2893.51       2917.46        48.60 o
   0  -1   4        841.71        918.92        15.19 o
   1  -1   4        937.05        958.16        16.86 o
   2  -1   4       1443.86       1428.19        37.66 o
   3  -1   4        154.41        171.86         7.15 o
   4  -1   4          2.14         13.42         6.13 o
   5  -1   4         58.43         70.65         9.27 o
   6  -1   4          1.82         -1.30         8.98 o
  -7   0   4         90.01        101.68        12.90 o
  -6   0   4        220.26        228.86        11.76 o
  -5   0   4        467.41        441.18        14.60 o
  -4   0   4         19.42          6.98         7.38 o
  -3   0   4        128.16        130.11        12.04 o
  -2   0   4        283.22        342.98        10.63 o
  -1   0   4         14.51         17.94         1.86 o
   0   0   4       1257.27       1408.32        25.05 o
   1   0   4       2650.29       2858.61        80.99 o
   2   0   4       1808.53       1856.91        31.75 o
   3   0   4        143.90        143.59         6.51 o
   4   0   4        553.80        531.72        22.44 o
   5   0   4        428.86        427.02        16.04 o
   6   0   4        779.21        773.97        20.68 o
  -7   1   4          0.04         -1.00        11.51 o
  -6   1   4          0.44          8.53         8.27 o
  -5   1   4         84.59         85.49         7.19 o
  -4   1   4        970.00        936.03        21.63 o
  -3   1   4       2546.92       2538.14        50.50 o
  -2   1   4       5490.60       5573.09       107.47 o
  -1   1   4       2398.57       2351.49        40.14 o
   0   1   4        560.09        616.78        31.43 o
   1   1   4       6665.22       7203.77       215.50 o
   2   1   4       9820.41       9963.83       247.67 o
   3   1   4       6955.71       6521.35       126.05 o
   4   1   4       1030.23       1007.66        22.96 o
   5   1   4         47.59         53.97         6.49 o
   6   1   4         17.52         12.18         9.26 o
  -6   2   4        205.18        212.42        12.81 o
  -5   2   4        435.68        400.47        16.82 o
  -4   2   4         24.39         22.70         8.38 o
  -3   2   4       1570.55       1588.65        32.58 o
  -2   2   4       9810.80      10523.42       176.01 o
  -1   2   4       6882.65       7268.02       121.88 o
   0   2   4       2931.59       2877.15        62.71 o
   1   2   4        451.83        424.19        13.54 o
   2   2   4        170.69        134.36         6.93 o
   3   2   4        211.63        215.37         8.85 o
   4   2   4         20.60         31.20         5.11 o
   5   2   4          1.66         -0.31         5.48 o
   6   2   4         27.87         25.92        10.17 o
  -6   3   4        160.24        160.77        11.82 o
  -5   3   4        200.21        221.04        14.16 o
  -4   3   4        397.71        376.56        16.43 o
  -3   3   4          0.23          4.05         4.44 o
  -2   3   4         89.01        146.92        10.81 o
  -1   3   4         54.06         42.52         2.58 o
   0   3   4       3010.23       3335.52        64.73 o
   1   3   4       5065.06       5392.46        89.93 o
   2   3   4        319.78        405.92        13.18 o
   3   3   4        254.46        290.15        12.88 o
   4   3   4        700.53        647.24        17.03 o
   5   3   4        100.57         74.22         7.28 o
   6   3   4         28.65         28.12         9.69 o
  -6   4   4          1.49          1.33         8.59 o
  -5   4   4          3.71          7.63         7.64 o
  -4   4   4        127.98        151.81         9.53 o
  -3   4   4       3828.85       3695.43        87.86 o
  -2   4   4      15078.26      14464.96       333.28 o
  -1   4   4      13954.13      14255.79       238.38 o
   0   4   4        511.78        507.47        12.23 o
   1   4   4        176.37        172.87         9.34 o
   2   4   4        122.05        200.60        22.39 o
   3   4   4       1231.67       1161.32        32.36 o
   4   4   4       1320.53       1265.30        27.90 o
   5   4   4         56.25         94.18        10.53 o
   6   4   4          0.79         -4.46         9.39 o
  -6   5   4        186.37        164.87        12.61 o
  -5   5   4        914.47        883.36        26.78 o
  -4   5   4       1882.13       1680.85        43.46 o
  -3   5   4          7.46          9.54         8.65 o
  -2   5   4       1521.97       1625.48        49.78 o
  -1   5   4       1708.49       1756.28        30.79 o
   0   5   4       1407.07       1324.19        30.69 o
   1   5   4         39.87         25.68         4.18 o
   2   5   4       1254.62       1257.63        26.74 o
   3   5   4         42.43         52.78         6.84 o
   4   5   4        262.73        280.75        12.11 o
   5   5   4         81.84         98.59        18.75 o
   6   5   4         42.19         50.41        10.99 o
  -6   6   4          0.28         -2.92         9.30 o
  -5   6   4         46.48         64.25         9.33 o
  -4   6   4         17.52         33.77         7.71 o
  -3   6   4        184.48        208.37        12.63 o
  -2   6   4        722.29        660.26        20.32 o
  -1   6   4          1.64         10.85         6.04 o
   0   6   4        710.44        744.31        73.18 o
   1   6   4       1885.06       2085.43        45.62 o
   2   6   4       3322.31       3244.78        64.40 o
   3   6   4       1494.33       1369.39        29.49 o
   4   6   4        789.63        737.72        18.79 o
   5   6   4        118.21        122.14        11.11 o
   6   6   4          1.05         -1.10        10.26 o
  -6   7   4         18.97         24.81        10.33 o
  -5   7   4          0.89          4.04         7.87 o
  -4   7   4        140.38        105.81        14.37 o
  -3   7   4         32.05         19.42         7.20 o
  -2   7   4        185.24        161.31        12.33 o
  -1   7   4       2232.24       1845.46        59.34 o
   0   7   4       5865.95       5757.80       162.65 o
   1   7   4       2858.78       2926.70        84.95 o
   2   7   4        276.34        272.63        18.57 o
   3   7   4          9.04         11.34         5.75 o
   4   7   4         52.94         54.91        10.93 o
   5   7   4         59.86         58.04         9.94 o
  -6   8   4         24.09         10.56        10.51 o
  -5   8   4         81.05         80.50        10.38 o
  -4   8   4        304.06        287.95        26.83 o
  -3   8   4        702.79        680.34        22.20 o
  -2   8   4        271.02        295.82        14.27 o
  -1   8   4         10.63         30.25         4.88 o
   0   8   4          7.58          9.56         4.91 o
   1   8   4          4.53          1.84         5.08 o
   2   8   4         20.01         16.70         5.47 o
   3   8   4         38.29         46.98         9.28 o
   4   8   4         52.48         55.91         9.38 o
   5   8   4          3.31          0.87         9.52 o
  -5   9   4          3.69         -3.31         8.99 o
  -4   9   4          7.51         -2.25         7.95 o
  -3   9   4         35.53         20.43         8.05 o
  -2   9   4        145.48        140.23        13.41 o
  -1   9   4        365.72        383.10        12.24 o
   0   9   4        242.31        244.08        10.80 o
   1   9   4        183.34        192.79         8.76 o
   2   9   4          0.04          7.50         5.70 o
   3   9   4        122.99        155.83         8.54 o
   4   9   4        213.49        236.73        15.77 o
   5   9   4         90.56         98.28        12.18 o
  -5  10   4         59.42         69.25        11.10 o
  -4  10   4        143.66        146.56        11.73 o
  -3  10   4        111.80        130.79        20.66 o
  -2  10   4         11.45         15.45         7.80 o
  -1  10   4        125.21        136.54        11.83 o
   0  10   4        350.70        317.79        12.39 o
   1  10   4        872.22        791.95        20.07 o
   2  10   4        460.40        455.13        14.62 o
   3  10   4         33.34         47.40         7.09 o
   4  10   4          1.28         -0.42         9.01 o
  -5  11   4          4.36         -6.32        10.00 o
  -4  11   4         31.78         37.64        10.06 o
  -3  11   4        150.91        150.68        11.49 o
  -2  11   4        171.36        177.49        14.05 o
  -1  11   4         86.00         94.49         7.22 o
   0  11   4          4.69          4.27         6.18 o
   1  11   4          1.12         -4.42         6.06 o
   2  11   4         23.44         25.78         7.73 o
   3  11   4         45.14         64.44         9.80 o
   4  11   4         43.88         43.71        10.39 o
  -4  12   4          0.83          1.72         9.62 o
  -3  12   4          0.32         -0.38        10.93 o
  -2  12   4          5.98          1.99         8.43 o
  -1  12   4         55.13         61.93         9.99 o
   0  12   4        245.18        251.64        11.68 o
   1  12   4        332.55        376.34        23.58 o
   2  12   4        170.74        184.26        10.20 o
   3  12   4          7.54         11.41         9.04 o
   4  12   4          4.44         20.43        10.66 o
  -4  13   4         41.34         42.13        11.73 o
  -3  13   4        112.50        101.21        11.84 o
  -2  13   4        131.09        129.33        12.11 o
  -1  13   4         54.40         63.22        10.38 o
   0  13   4          1.62          0.69         6.93 o
   1  13   4         18.96         13.08         7.52 o
   2  13   4         56.74         51.53         8.41 o
   3  13   4         27.90         26.35        10.42 o
  -3  14   4          0.61         -5.78        12.78 o
  -2  14   4         12.76          8.55        10.01 o
  -1  14   4          0.66         -6.41         9.38 o
   0  14   4          0.03         -8.05         9.50 o
   1  14   4         14.33         13.24         7.87 o
   2  14   4          0.06          3.09         9.46 o
  -2  15   4          4.93         21.18        10.84 o
  -1  15   4          0.04         11.61        10.81 o
   0  15   4         19.99         17.35        10.84 o
   1  15   4         42.10         50.89        11.25 o
   0 -18   5         13.78         -9.41        17.16 o
   1 -18   5         12.80         -0.66        10.16 o
  -2 -17   5         12.98         11.54        12.22 o
  -1 -17   5         15.94         13.73        11.24 o
   0 -17   5         79.36         87.90         9.27 o
   1 -17   5        101.22         99.13        11.59 o
   2 -17   5        179.53        186.51        13.90 o
   3 -17   5        110.71        107.44        13.11 o
  -3 -16   5         62.42         75.83        12.87 o
  -2 -16   5        124.25        134.22        13.84 o
  -1 -16   5        357.36        352.13        19.24 o
   0 -16   5        309.94        309.54        13.70 o
   1 -16   5         91.81         70.01        10.55 o
   2 -16   5          8.61         17.08        10.04 o
   3 -16   5         47.60         56.76        11.52 o
  -3 -15   5         35.22         37.58        11.49 o
  -2 -15   5          0.08         -9.52         9.52 o
  -1 -15   5         59.72         76.15         9.38 o
   0 -15   5         34.76         43.19         7.09 o
   1 -15   5         32.79         33.23         7.15 o
   2 -15   5         15.65         19.88         8.98 o
   3 -15   5         48.83         54.93        10.49 o
   4 -15   5          5.93          9.69        10.69 o
  -4 -14   5          0.24          5.53        20.22 o
  -3 -14   5         33.91         38.04        11.24 o
  -2 -14   5        179.45        182.14        13.34 o
  -1 -14   5        289.33        274.32        17.97 o
   0 -14   5         45.71         40.93         6.47 o
   1 -14   5         25.46         35.46         6.77 o
   2 -14   5        331.15        375.10        17.66 o
   3 -14   5        611.18        608.35        22.45 o
   4 -14   5        382.72        372.97        28.16 o
   5 -14   5         60.54         28.71        11.89 o
  -4 -13   5         32.00         37.83        12.56 o
  -3 -13   5          0.33         -4.95         9.74 o
  -2 -13   5        437.75        415.16        13.70 o
  -1 -13   5        935.73        981.11        23.45 o
   0 -13   5       1498.88       1414.38        31.11 o
   1 -13   5       1004.08        901.08        21.99 o
   2 -13   5        331.71        290.22        12.87 o
   3 -13   5          1.45         -1.08         9.73 o
   4 -13   5         11.85         11.18         9.90 o
   5 -13   5          0.23         16.61        15.00 o
  -5 -12   5         36.06         46.05        17.74 o
  -4 -12   5        153.17        158.46        23.46 o
  -3 -12   5        110.88        116.07        15.83 o
  -2 -12   5         21.80         27.97         6.77 o
  -1 -12   5         32.80         30.65         5.49 o
   0 -12   5         11.01          8.89         5.27 o
   1 -12   5         29.71         30.34         5.80 o
   2 -12   5       1023.38        997.69        38.50 o
   3 -12   5        437.37        420.97        17.98 o
   4 -12   5        405.85        383.57        17.88 o
   5 -12   5         55.75         40.70        10.77 o
  -5 -11   5          8.05          1.06        11.30 o
  -4 -11   5         10.63          1.66        14.43 o
  -3 -11   5         39.43         57.51        13.73 o
  -2 -11   5        625.16        598.72        16.07 o
  -1 -11   5       2047.72       1948.00        40.38 o
   0 -11   5       2765.11       2650.55        53.60 o
   1 -11   5       2063.46       1921.80        40.24 o
   2 -11   5        183.75        176.47         8.81 o
   3 -11   5        716.24        762.89        24.24 o
   4 -11   5        724.68        774.06        24.99 o
   5 -11   5        296.55        296.66        16.73 o
   6 -11   5         50.64         31.47        11.48 o
  -5 -10   5        134.87        147.77        13.50 o
  -4 -10   5        445.42        450.00        20.43 o
  -3 -10   5        517.97        465.67        13.94 o
  -2 -10   5        286.19        304.59        37.57 o
  -1 -10   5         27.07         15.76        11.06 o
   0 -10   5       1205.70       1132.33        25.20 o
   1 -10   5       3654.21       3505.02        72.07 o
   2 -10   5       1061.10       1044.07        38.03 o
   3 -10   5        244.25        213.22        11.75 o
   4 -10   5          3.80          2.31         7.82 o
   5 -10   5          0.76         -2.10         9.21 o
   6 -10   5          3.40          4.72        10.32 o
  -5  -9   5          2.68          0.74         9.59 o
  -4  -9   5         25.23         24.98        11.32 o
  -3  -9   5         32.72         32.92        13.92 o
  -2  -9   5        112.80        118.79         6.62 o
  -1  -9   5          2.08          2.84         4.32 o
   0  -9   5          1.34         -0.91         3.72 o
   1  -9   5        113.70        140.17         6.44 o
   2  -9   5        346.09        396.12        12.61 o
   3  -9   5       3134.49       2947.27        58.97 o
   4  -9   5       1301.10       1294.61        35.32 o
   5  -9   5        849.83        756.30        24.54 o
   6  -9   5        110.64         88.81        11.63 o
  -6  -8   5          0.95        -10.80        10.80 o
  -5  -8   5         34.58         47.45        10.48 o
  -4  -8   5        264.69        280.48        24.81 o
  -3  -8   5        470.91        472.05        42.78 o
  -2  -8   5         61.30         81.63        11.38 o
  -1  -8   5       3705.33       3544.55        76.86 o
   0  -8   5      11380.42      11786.11       226.19 o
   1  -8   5       9778.30       9651.54       185.58 o
   2  -8   5       6695.32       6562.13       126.90 o
   3  -8   5        432.46        475.91        17.84 o
   4  -8   5        874.26        756.00        18.51 o
   5  -8   5        249.13        262.74        14.65 o
   6  -8   5         43.45         57.35        10.78 o
  -6  -7   5          8.20          1.01        11.10 o
  -5  -7   5        157.35        175.49        16.72 o
  -4  -7   5        847.64        795.32        19.69 o
  -3  -7   5       2548.00       2716.03        68.84 o
  -2  -7   5       4444.59       4379.54       106.99 o
  -1  -7   5       3462.11       3018.33        74.66 o
   0  -7   5          0.30         -2.94         2.94 o
   1  -7   5        531.87        476.98        12.41 o
   2  -7   5        492.13        452.62        12.76 o
   3  -7   5         20.75         28.35         4.66 o
   4  -7   5          5.16          3.37         5.05 o
   5  -7   5          2.65          3.22         7.55 o
   6  -7   5          2.57          3.77         9.61 o
  -6  -6   5         74.97         67.82        11.91 o
  -5  -6   5        187.70        194.68        10.14 o
  -4  -6   5        157.36        175.92        24.74 o
  -3  -6   5          9.81          0.13         9.41 o
  -2  -6   5          0.10          5.41         5.30 o
  -1  -6   5        463.21        505.46        34.90 o
   0  -6   5       4119.03       4056.76       108.31 o
   1  -6   5       4447.97       4470.27        90.80 o
   2  -6   5       3212.09       3587.64        70.26 o
   3  -6   5        138.86        195.93         9.59 o
   4  -6   5       1650.23       1327.56        28.87 o
   5  -6   5        235.93        199.27         9.02 o
   6  -6   5        329.40        384.61        17.79 o
  -6  -5   5          1.61          0.07        10.16 o
  -5  -5   5         85.62        112.61        15.83 o
  -4  -5   5       1077.72       1016.00        44.11 o
  -3  -5   5       2482.59       2221.92        44.79 o
  -2  -5   5       9734.74       9648.93       230.88 o
  -1  -5   5      14073.77      14010.22       540.10 o
   0  -5   5       5739.56       6283.60       103.85 o
   1  -5   5      70584.09      83767.28      1595.57 o
   2  -5   5      12905.53      13818.25       264.78 o
   3  -5   5       3328.39       3149.26        62.25 o
   4  -5   5       2140.06       2224.82        45.47 o
   5  -5   5          9.29         12.88         5.83 o
   6  -5   5          6.50         -0.96         8.54 o
  -6  -4   5         46.78         61.12        18.12 o
  -5  -4   5          1.35          5.32         7.61 o
  -4  -4   5         74.86        108.65        20.22 o
  -3  -4   5        401.38        295.15         9.92 o
  -2  -4   5      17087.54      16108.20       383.35 o
  -1  -4   5      30766.70      30698.22       729.19 o
   0  -4   5       2465.45       2451.47        41.12 o
   1  -4   5        149.75        166.77        14.72 o
   2  -4   5          0.01          0.17         4.53 o
   3  -4   5          1.62         -3.74         3.74 o
   4  -4   5        244.65        263.59        10.55 o
   5  -4   5        193.60        228.50        15.91 o
   6  -4   5         99.01         87.33         8.35 o
  -6  -3   5         34.14         53.37        13.66 o
  -5  -3   5         34.70         16.37         6.04 o
  -4  -3   5        283.43        258.62        22.63 o
  -3  -3   5          0.62          5.75         8.20 o
  -2  -3   5          0.94         -2.07         2.07 o
  -1  -3   5       1534.84       1480.23        38.78 o
   0  -3   5       3274.39       3477.41        57.75 o
   1  -3   5      14168.32      15831.86       302.39 o
   2  -3   5       7694.39       7725.43       148.33 o
   3  -3   5       2920.40       2969.86        58.57 o
   4  -3   5        289.66        257.90        10.66 o
   5  -3   5        271.20        292.74        19.10 o
   6  -3   5        145.02        161.90         9.72 o
  -6  -2   5         15.72         18.65         7.85 o
  -5  -2   5          2.59         -2.13         5.91 o
  -4  -2   5        409.57        411.05        13.36 o
  -3  -2   5       5778.20       5975.47       115.67 o
  -2  -2   5      15083.63      15422.38       261.84 o
  -1  -2   5      29298.44      31458.54       516.78 o
   0  -2   5       3222.43       3281.83        48.93 o
   1  -2   5       1898.14       2063.24        35.15 o
   2  -2   5       9261.31       9987.54       210.03 o
   3  -2   5       1815.65       1801.40        36.56 o
   4  -2   5       1505.37       1425.45        30.43 o
   5  -2   5        456.50        465.30        24.70 o
   6  -2   5          0.08         -6.47         6.47 o
  -6  -1   5        330.91        336.13        14.51 o
  -5  -1   5        652.95        696.36        18.56 o
  -4  -1   5       1231.38       1254.85        27.49 o
  -3  -1   5        291.09        321.11        12.53 o
  -2  -1   5       1004.85        840.30        40.45 o
  -1  -1   5       2943.74       2897.54        48.39 o
   0  -1   5       2023.71       2010.31        30.32 o
   1  -1   5       1073.41       1075.29        27.51 o
   2  -1   5          1.64          1.16         1.96 o
   3  -1   5        114.97        113.72         6.10 o
   4  -1   5          3.33         -0.24         6.02 o
   5  -1   5        225.09        227.40        10.39 o
   6  -1   5        262.70        237.80        16.74 o
  -6   0   5          4.49          8.67         7.48 o
  -5   0   5         36.21         54.47         6.63 o
  -4   0   5          2.08          6.07         5.10 o
  -3   0   5         47.49         52.52         4.68 o
  -2   0   5        994.28        994.90        34.34 o
  -1   0   5       1151.55       1226.64        24.88 o
   0   0   5         10.08         13.84         1.79 o
   1   0   5       3310.39       3270.50       165.98 o
   2   0   5      10827.76      11497.68       270.67 o
   3   0   5       7170.34       7068.48       136.03 o
   4   0   5       2975.60       2882.76        57.64 o
   5   0   5        241.68        248.86        11.28 o
   6   0   5         25.12         23.53         9.83 o
  -6   1   5         87.00         94.69         9.70 o
  -5   1   5        294.51        294.59        12.00 o
  -4   1   5         52.71         45.08         5.50 o
  -3   1   5        154.83        130.74         5.85 o
  -2   1   5       9195.35       9861.84       189.00 o
  -1   1   5      19108.06      21696.55       414.38 o
   0   1   5      26975.84      29558.12       488.35 o
   1   1   5       7211.71       6848.78       161.85 o
   2   1   5        759.04        799.30        22.28 o
   3   1   5       1139.57       1091.11        28.76 o
   4   1   5        103.02        111.23         6.40 o
   5   1   5         51.85         52.31         6.07 o
   6   1   5         21.00         32.43        10.24 o
  -6   2   5         78.46         78.41        10.06 o
  -5   2   5        558.84        510.55        15.17 o
  -4   2   5       1348.04       1254.76        27.27 o
  -3   2   5       2016.78       1909.48        38.74 o
  -2   2   5       1999.05       2022.21        40.40 o
  -1   2   5        110.77        150.67        19.36 o
   0   2   5         98.65        104.96         5.58 o
   1   2   5         44.17         59.00         4.72 o
   2   2   5        199.61        175.73         9.97 o
   3   2   5        477.68        433.81        16.81 o
   4   2   5        272.07        253.59        10.43 o
   5   2   5          0.02         -2.15         5.52 o
   6   2   5         42.38         46.39        10.74 o
  -6   3   5          0.45          3.48         8.84 o
  -5   3   5          9.52         12.02         5.86 o
  -4   3   5         15.78         15.77         5.04 o
  -3   3   5        278.26        307.82        13.09 o
  -2   3   5       3787.87       3943.79        69.11 o
  -1   3   5       7289.70       7487.19       213.68 o
   0   3   5       3336.32       3369.04        65.49 o
   1   3   5        473.65        493.60        10.21 o
   2   3   5        639.20        640.17        31.02 o
   3   3   5       2711.51       2517.20        67.74 o
   4   3   5       1299.32       1242.01        51.21 o
   5   3   5        310.18        379.25        20.53 o
   6   3   5         38.44         32.54        10.39 o
  -6   4   5         85.69         94.24        10.61 o
  -5   4   5        590.87        522.84        19.18 o
  -4   4   5       1739.39       1692.76        59.38 o
  -3   4   5        635.14        559.17        18.43 o
  -2   4   5         50.08         56.13         5.93 o
  -1   4   5       4382.56       4601.96        89.26 o
   0   4   5       8184.44       8495.56       163.08 o
   1   4   5       6339.99       6199.04       136.02 o
   2   4   5       1813.51       1495.28        30.84 o
   3   4   5        605.42        602.90        21.10 o
   4   4   5        135.95        148.54         8.68 o
   5   4   5         20.19         32.24         9.05 o
   6   4   5          0.36         -5.19         9.87 o
  -6   5   5         13.34         17.38        15.32 o
  -5   5   5         58.48         46.13         8.67 o
  -4   5   5        324.69        359.00        22.44 o
  -3   5   5        830.87        900.68        50.48 o
  -2   5   5        183.07        187.67        10.33 o
  -1   5   5        383.68        320.51        13.33 o
   0   5   5        428.66        327.94         9.88 o
   1   5   5         29.46         60.07         4.96 o
   2   5   5        757.23        818.10        29.26 o
   3   5   5        694.48        579.92        15.02 o
   4   5   5       1645.66       1600.30        35.58 o
   5   5   5        268.75        293.47        16.22 o
   6   5   5         12.32          9.76        10.23 o
  -6   6   5          0.60         -8.91         9.52 o
  -5   6   5         22.56         28.25         8.67 o
  -4   6   5        192.00        229.47        14.18 o
  -3   6   5          2.90         -0.33         6.34 o
  -2   6   5       3084.61       3039.98        73.17 o
  -1   6   5       5020.67       5722.47       110.90 o
   0   6   5       4375.57       5094.97        98.91 o
   1   6   5       7075.08       7014.31       135.77 o
   2   6   5       2350.27       2323.13        47.07 o
   3   6   5          0.09          5.18         4.65 o
   4   6   5        106.18        147.06        10.90 o
   5   6   5        143.96        122.13        11.58 o
  -6   7   5          0.24         -0.21         9.66 o
  -5   7   5        204.10        206.98        12.77 o
  -4   7   5       1538.44       1478.52        39.69 o
  -3   7   5       2239.97       2131.37        56.45 o
  -2   7   5        448.17        418.27        16.27 o
  -1   7   5        243.01        233.24         9.82 o
   0   7   5        310.01        313.47        22.07 o
   1   7   5        478.40        416.65        12.81 o
   2   7   5        399.11        380.17        12.45 o
   3   7   5        206.77        174.74         8.88 o
   4   7   5         29.93         33.99         8.90 o
   5   7   5          5.24         -0.52         9.12 o
  -6   8   5         57.73         72.06        22.44 o
  -5   8   5         48.39         42.78        15.77 o
  -4   8   5          2.58          4.13         8.00 o
  -3   8   5          5.44         16.74         7.36 o
  -2   8   5        276.31        278.41        14.15 o
  -1   8   5         81.70        144.38         7.12 o
   0   8   5        130.21        195.11         9.72 o
   1   8   5          1.98         -3.04         5.24 o
   2   8   5          0.27         -5.21         5.21 o
   3   8   5         29.65         30.74         5.87 o
   4   8   5        134.81        130.28        11.14 o
   5   8   5         80.77         78.81        16.97 o
  -5   9   5         30.75         29.35         9.66 o
  -4   9   5          9.48          4.77         8.27 o
  -3   9   5         38.06         32.85        14.24 o
  -2   9   5        127.08         99.75         9.14 o
  -1   9   5         14.99         11.19         5.37 o
   0   9   5        724.56        613.36        16.64 o
   1   9   5       1290.66       1250.41        27.99 o
   2   9   5        795.41        771.11        26.28 o
   3   9   5        250.96        279.12        15.53 o
   4   9   5         27.67         31.14        10.49 o
   5   9   5          0.05         -4.37        14.37 o
  -5  10   5          0.23         -6.81        12.71 o
  -4  10   5         38.34         34.31         9.57 o
  -3  10   5        234.38        235.76        14.40 o
  -2  10   5        635.85        588.31        20.45 o
  -1  10   5        405.15        409.99        14.84 o
   0  10   5        230.06        262.18        11.77 o
   1  10   5          1.59          0.45         6.11 o
   2  10   5         40.98         42.18         8.22 o
   3  10   5          8.62         12.73        10.04 o
   4  10   5          2.59          0.65         9.27 o
  -5  11   5         33.23         27.94        11.15 o
  -4  11   5         37.21         44.03        10.04 o
  -3  11   5          0.42         -2.08         8.22 o
  -2  11   5         15.53         19.96         8.67 o
  -1  11   5          2.88         -1.76         5.95 o
   0  11   5         15.61          9.65         6.27 o
   1  11   5         34.19         40.87         6.97 o
   2  11   5         88.02        100.61         8.23 o
   3  11   5         21.08         48.04        15.70 o
   4  11   5          0.05          2.87         9.82 o
  -4  12   5         46.26         38.72        10.73 o
  -3  12   5         59.76         53.59        10.41 o
  -2  12   5        124.94        145.49        11.76 o
  -1  12   5        129.76        136.38        11.66 o
   0  12   5         25.00         26.54         7.03 o
   1  12   5         24.43         31.89         7.92 o
   2  12   5        100.66        106.83         8.95 o
   3  12   5         84.08         81.08        11.09 o
  -4  13   5          4.79          5.66        10.99 o
  -3  13   5          2.21         -7.75         9.88 o
  -2  13   5         25.73         27.12        10.02 o
  -1  13   5         96.21         97.80        11.21 o
   0  13   5         58.23         60.31         8.00 o
   1  13   5         16.89          9.26         7.59 o
   2  13   5          0.16         -0.01         9.32 o
   3  13   5          0.06          2.14        10.14 o
  -3  14   5          2.63         -5.11        10.74 o
  -2  14   5          3.07          8.53        10.49 o
  -1  14   5          0.03          6.69         9.86 o
   0  14   5          0.17          1.92         9.55 o
   1  14   5         24.32         29.10        10.24 o
   2  14   5         16.90         21.55        10.32 o
  -2  15   5         26.37         12.78        11.23 o
  -1  15   5         59.07         71.56        12.33 o
   0  15   5         40.48         44.59        11.87 o
   1  15   5          8.42         11.06        10.40 o
  -1 -18   6          2.34         -5.01        17.93 o
   0 -18   6          0.03         -4.70        16.15 o
   1 -18   6          0.47         13.71        12.52 o
   2 -18   6         40.14         37.63        14.62 o
  -2 -17   6         54.85         51.66        12.92 o
  -1 -17   6        165.79        148.85        13.98 o
   0 -17   6        177.90        171.45        16.53 o
   1 -17   6         38.89         29.39        12.90 o
   2 -17   6          2.52          2.65        10.18 o
   3 -17   6          9.29          0.19        10.63 o
  -3 -16   6         24.56         10.61        11.73 o
  -2 -16   6          5.76        -10.93        10.93 o
  -1 -16   6          2.42         -8.03         9.89 o
   0 -16   6          1.60         -4.98         7.12 o
   1 -16   6         55.57         61.98         9.85 o
   2 -16   6         44.24         55.05        13.99 o
   3 -16   6         39.65         54.89        10.91 o
   4 -16   6          4.45         -7.88        13.73 o
  -3 -15   6          0.70          8.19        10.76 o
  -2 -15   6         35.97          8.06        10.37 o
  -1 -15   6          3.83          9.24         9.39 o
   0 -15   6          0.26          2.90         6.47 o
   1 -15   6         85.12        101.96         8.15 o
   2 -15   6         82.57         73.67        10.51 o
   3 -15   6        236.32        236.13        28.92 o
   4 -15   6        195.58        191.81        14.44 o
  -4 -14   6         10.45         13.59        13.86 o
  -3 -14   6         11.77          1.68        10.09 o
  -2 -14   6         31.64         32.02        10.29 o
  -1 -14   6        407.38        404.62        14.64 o
   0 -14   6       1357.93       1344.95        30.28 o
   1 -14   6       1428.15       1374.32        30.98 o
   2 -14   6        445.88        396.22        22.57 o
   3 -14   6         82.01         60.30        10.16 o
   4 -14   6          0.45         -8.12         9.74 o
   5 -14   6         13.60         12.78        11.21 o
  -4 -13   6        196.38        244.57        19.58 o
  -3 -13   6        518.41        480.74        28.99 o
  -2 -13   6        418.41        376.66        18.23 o
  -1 -13   6        148.70        153.15         7.85 o
   0 -13   6          0.04         -5.33         5.33 o
   1 -13   6         53.14         67.95         6.74 o
   2 -13   6         91.70        105.85         7.52 o
   3 -13   6          1.94         -4.57         7.81 o
   4 -13   6         13.79         11.03         9.71 o
   5 -13   6         18.94         20.85        10.93 o
  -5 -12   6          6.01          8.63        31.34 o
  -4 -12   6          0.97         -3.41        12.59 o
  -3 -12   6         10.03          9.82         8.91 o
  -2 -12   6          7.61         17.98         4.94 o
  -1 -12   6         61.96         67.36         5.90 o
   0 -12   6       1145.19       1110.70        26.19 o
   1 -12   6        643.89        668.56        17.89 o
   2 -12   6         12.72          7.51         5.68 o
   3 -12   6         15.18         20.00        11.00 o
   4 -12   6        374.09        378.53        17.93 o
   5 -12   6        371.90        365.89        23.46 o
  -5 -11   6         47.43         45.31        12.55 o
  -4 -11   6        324.31        361.35        19.85 o
  -3 -11   6        419.00        409.61        18.46 o
  -2 -11   6        371.71        398.96        46.92 o
  -1 -11   6          4.64         -4.79         4.79 o
   0 -11   6        237.27        249.11        25.12 o
   1 -11   6       3122.57       3119.56        62.60 o
   2 -11   6       3647.66       3672.65        91.33 o
   3 -11   6       1258.55       1253.89        28.03 o
   4 -11   6        295.58        259.14        15.28 o
   5 -11   6          2.79         -9.06         9.06 o
  -5 -10   6          7.97         -1.84        12.01 o
  -4 -10   6         20.28         19.33        14.11 o
  -3 -10   6        293.96        293.19        15.93 o
  -2 -10   6       1420.73       1297.83        36.60 o
  -1 -10   6       1565.66       1504.87        50.55 o
   0 -10   6        581.54        524.53        14.49 o
   1 -10   6        120.13        113.37        11.68 o
   2 -10   6          0.21         -4.29         4.85 o
   3 -10   6          0.29         11.44         5.99 o
   4 -10   6        151.04        185.31        11.78 o
   5 -10   6        217.96        232.57        24.41 o
   6 -10   6        103.81        137.66        13.66 o
  -5  -9   6         30.52         25.13        13.29 o
  -4  -9   6         16.85         11.38        16.02 o
  -3  -9   6          0.64         -5.59        10.49 o
  -2  -9   6         52.80         68.57         7.99 o
  -1  -9   6        406.12        393.76        11.40 o
   0  -9   6       1322.47       1220.97        26.27 o
   1  -9   6       7773.37       7814.11       151.06 o
   2  -9   6       4145.48       4146.89        81.71 o
   3  -9   6        355.37        334.70        13.59 o
   4  -9   6         38.09         35.47         5.80 o
   5  -9   6         84.04        102.75        11.19 o
   6  -9   6        169.56        181.99        14.25 o
  -6  -8   6          6.23         10.37        11.81 o
  -5  -8   6         22.83         21.75        10.30 o
  -4  -8   6        337.80        355.46        38.71 o
  -3  -8   6       2149.29       2117.85        67.51 o
  -2  -8   6       4590.99       4372.07       107.27 o
  -1  -8   6       7484.28       7388.77       178.20 o
   0  -8   6        307.31        245.18        16.56 o
   1  -8   6         33.16         43.70         4.55 o
   2  -8   6       1785.35       1745.57        36.21 o
   3  -8   6       3172.46       3099.38        61.80 o
   4  -8   6       1070.85        991.63        29.41 o
   5  -8   6         74.94         91.54        23.58 o
   6  -8   6          1.17          5.51        13.16 o
  -6  -7   6        116.20        110.10        14.62 o
  -5  -7   6        323.79        317.48        18.21 o
  -4  -7   6        708.12        620.76        29.05 o
  -3  -7   6        131.72        122.31        14.88 o
  -2  -7   6        390.03        352.77        15.22 o
  -1  -7   6       1402.17       1331.69        35.34 o
   0  -7   6       1082.70       1075.83        22.80 o
   1  -7   6        254.31        269.25         9.30 o
   2  -7   6         98.26        118.77         5.89 o
   3  -7   6        318.16        336.63        13.96 o
   4  -7   6         34.43         62.52        11.77 o
   5  -7   6        553.72        638.30        17.57 o
   6  -7   6        349.22        312.90        16.75 o
  -6  -6   6          0.46         -1.65        10.40 o
  -5  -6   6         15.31         17.62        11.76 o
  -4  -6   6          2.86         13.03         5.09 o
  -3  -6   6        255.00        308.59        17.42 o
  -2  -6   6        454.84        478.42        16.85 o
  -1  -6   6        292.59        404.62        23.01 o
   0  -6   6        603.18        513.93        10.47 o
   1  -6   6         63.09        116.77         5.88 o
   2  -6   6       4579.59       4345.24        84.73 o
   3  -6   6       9162.06       9220.88       177.27 o
   4  -6   6       1199.01        950.58        22.14 o
   5  -6   6          1.22         12.83         5.87 o
   6  -6   6         11.16          7.68        16.21 o
  -6  -5   6         55.49         74.36        11.66 o
  -5  -5   6        225.92        250.90        21.69 o
  -4  -5   6          0.31          3.32        10.61 o
  -3  -5   6       1581.92       1649.96        61.27 o
  -2  -5   6       5129.09       5029.16       121.81 o
  -1  -5   6         53.67         55.65         5.59 o
   0  -5   6      18506.07      21401.19       350.59 o
   1  -5   6      33242.72      35622.62       679.08 o
   2  -5   6       5864.99       6295.71       128.04 o
   3  -5   6       1122.36       1223.48        27.03 o
   4  -5   6        396.92        367.13        28.03 o
   5  -5   6         30.00         23.12         6.10 o
   6  -5   6          0.01          1.31         6.95 o
  -6  -4   6        109.69         90.70        12.07 o
  -5  -4   6        939.83       1005.12        30.80 o
  -4  -4   6       1350.14       1367.45        40.65 o
  -3  -4   6        763.00        668.02        16.02 o
  -2  -4   6       4677.50       4983.31       120.55 o
  -1  -4   6       3018.36       2896.12        70.92 o
   0  -4   6        125.05        113.61         4.23 o
   1  -4   6       1941.86       2382.02        47.17 o
   2  -4   6       2829.26       3337.53        65.39 o
   3  -4   6        809.74        832.07        19.20 o
   4  -4   6        605.02        739.47        18.34 o
   5  -4   6         11.56         28.74         7.55 o
   6  -4   6         50.51         72.19         8.00 o
  -6  -3   6          1.45          1.36         9.68 o
  -5  -3   6          3.70         11.26         6.16 o
  -4  -3   6          6.15         -1.33         5.13 o
  -3  -3   6        315.09        269.33         9.93 o
  -2  -3   6      10829.23      10803.58       269.49 o
  -1  -3   6      35296.55      37431.97       888.44 o
   0  -3   6       4331.49       4582.20        75.85 o
   1  -3   6       6546.17       7221.25       186.76 o
   2  -3   6       2738.37       2779.19        54.58 o
   3  -3   6       3885.32       3598.52        70.71 o
   4  -3   6       2897.92       2852.00        57.16 o
   5  -3   6        580.80        562.13        15.97 o
   6  -3   6         85.43         89.14         7.81 o
  -6  -2   6         99.14         91.81         8.97 o
  -5  -2   6        281.92        208.71         9.48 o
  -4  -2   6       2368.12       1996.54        41.30 o
  -3  -2   6        966.63        976.92        33.82 o
  -2  -2   6       3249.52       3466.67       104.64 o
  -1  -2   6      23812.53      26536.09       471.74 o
   0  -2   6       7498.12       8159.82       120.31 o
   1  -2   6      15206.59      16961.79       417.09 o
   2  -2   6       1684.44       1777.46        30.65 o
   3  -2   6        478.56        536.86        14.25 o
   4  -2   6          5.42          3.39         6.45 o
   5  -2   6          3.70          4.46         5.58 o
   6  -2   6          6.03          0.75         8.11 o
  -6  -1   6         38.92         37.23         7.90 o
  -5  -1   6         20.32          4.93         5.84 o
  -4  -1   6        764.29        661.59        17.20 o
  -3  -1   6       2196.96       2152.55        43.35 o
  -2  -1   6       1354.09       1348.01        38.22 o
  -1  -1   6        897.31        875.69        32.86 o
   0  -1   6         66.44         75.61         3.39 o
   1  -1   6        176.12        165.75         8.78 o
   2  -1   6       2527.30       2582.28        62.87 o
   3  -1   6       2991.74       3062.07        60.44 o
   4  -1   6       2711.68       2589.05        52.12 o
   5  -1   6        790.60        705.62        22.65 o
   6  -1   6         12.96         16.82         9.44 o
  -6   0   6         10.16         17.63         7.04 o
  -5   0   6         33.00         50.81         6.55 o
  -4   0   6        139.94        128.17         6.92 o
  -3   0   6          1.66          6.88         5.96 o
  -2   0   6       2292.16       2122.42        42.18 o
  -1   0   6       9138.86       9365.99       179.63 o
   0   0   6      17330.02      19140.82       315.80 o
   1   0   6      17523.26      18098.71       424.84 o
   2   0   6       3203.39       3342.09        80.64 o
   3   0   6        314.75        304.22        15.37 o
   4   0   6        441.80        456.01        13.61 o
   5   0   6        244.43        236.79        10.47 o
   6   0   6        133.68        146.66        12.50 o
  -6   1   6          3.22          5.92         8.09 o
  -5   1   6        428.16        372.83        16.67 o
  -4   1   6       1609.09       1533.06        32.51 o
  -3   1   6       5003.54       4859.33        94.45 o
  -2   1   6       2896.59       2650.88        52.19 o
  -1   1   6        896.27        788.48        17.00 o
   0   1   6       3072.28       3427.27        58.69 o
   1   1   6       1823.97       1662.33       111.82 o
   2   1   6       2053.82       1980.16        49.30 o
   3   1   6         69.92         71.06         7.37 o
   4   1   6         21.12         17.32         4.57 o
   5   1   6          4.12         -2.15         7.88 o
   6   1   6          0.93          2.00        15.96 o
  -6   2   6         67.51         81.11        10.47 o
  -5   2   6        152.96        149.64         8.15 o
  -4   2   6          0.03         -2.85         6.36 o
  -3   2   6         44.41         38.58         4.67 o
  -2   2   6        477.49        538.27        13.62 o
  -1   2   6          8.48          0.93         5.56 o
   0   2   6        442.29        427.87        10.62 o
   1   2   6       1242.00       1267.39        32.49 o
   2   2   6        180.77        178.36        11.00 o
   3   2   6       1733.59       1827.22        60.39 o
   4   2   6        734.67        724.27        17.74 o
   5   2   6        537.76        468.65        19.02 o
   6   2   6        315.42        323.25        18.16 o
  -6   3   6          0.84         -8.23         8.23 o
  -5   3   6         47.62         55.72         8.42 o
  -4   3   6        391.53        401.01        12.68 o
  -3   3   6        826.14        854.17        19.61 o
  -2   3   6       1326.30       1329.44        27.75 o
  -1   3   6        143.48        187.91        11.18 o
   0   3   6       7811.89       7817.51       150.29 o
   1   3   6      11334.90      11529.91       271.58 o
   2   3   6       4519.17       4441.98       241.12 o
   3   3   6       1798.91       1731.22        51.17 o
   4   3   6         31.88         38.15        16.46 o
   5   3   6          4.93         -1.74         7.91 o
   6   3   6          3.56          8.72        10.37 o
  -6   4   6         24.22         32.32         9.52 o
  -5   4   6         20.28         18.31        15.38 o
  -4   4   6        190.02        203.41        11.64 o
  -3   4   6       1877.35       1905.42        47.60 o
  -2   4   6       6199.96       6449.80       124.47 o
  -1   4   6       2688.63       2720.10        53.66 o
   0   4   6        649.89        638.34        15.02 o
   1   4   6         29.01         27.77         4.66 o
   2   4   6          6.91         11.95         5.57 o
   3   4   6          1.97          2.43        10.11 o
   4   4   6          1.50         10.88         7.47 o
   5   4   6          4.21          7.55         8.31 o
   6   4   6         33.81         47.63        11.22 o
  -6   5   6         64.56         62.93        12.08 o
  -5   5   6         48.26         51.88         9.21 o
  -4   5   6        158.52        140.91         9.89 o
  -3   5   6          3.27          5.93         6.20 o
  -2   5   6         35.69         53.01         4.44 o
  -1   5   6          4.15          7.73         3.80 o
   0   5   6        677.53        560.30        13.90 o
   1   5   6        598.13        559.99        14.57 o
   2   5   6        272.82        235.75         9.43 o
   3   5   6        339.89        284.42        14.48 o
   4   5   6         36.96         55.26        22.31 o
   5   5   6         50.37         59.24        15.83 o
   6   5   6         87.88         93.69        12.51 o
  -6   6   6          0.41         -6.48         9.66 o
  -5   6   6         20.86         26.47         9.07 o
  -4   6   6        214.45        227.50        14.13 o
  -3   6   6        943.28        945.08        27.24 o
  -2   6   6       2452.63       2421.61        59.42 o
  -1   6   6       2082.55       2123.86        46.73 o
   0   6   6         94.69        131.86         6.45 o
   1   6   6        144.43        128.96         6.75 o
   2   6   6       1370.41       1299.54        54.79 o
   3   6   6        886.40        803.70        25.05 o
   4   6   6        303.97        315.50        15.63 o
   5   6   6          9.82          7.18         9.59 o
  -6   7   6         53.93         56.34        11.19 o
  -5   7   6         78.95         97.67        10.61 o
  -4   7   6        117.10        155.92        16.40 o
  -3   7   6         17.49         19.48         7.15 o
  -2   7   6        397.87        432.54        16.68 o
  -1   7   6        692.55        595.83        15.49 o
   0   7   6         82.35         37.55         5.49 o
   1   7   6         76.36         88.80         6.48 o
   2   7   6          9.47          1.97         4.97 o
   3   7   6        155.97        154.68         7.68 o
   4   7   6         52.58         61.73        15.64 o
   5   7   6         10.29         -1.56         9.41 o
  -5   8   6         31.95         29.25        10.36 o
  -4   8   6         21.10          3.61        10.87 o
  -3   8   6         27.99         42.68        10.49 o
  -2   8   6          0.08          0.30         6.80 o
  -1   8   6        430.44        488.29        14.02 o
   0   8   6        875.27       1117.71        31.38 o
   1   8   6       1171.56       1052.10        24.20 o
   2   8   6        552.77        481.68        19.37 o
   3   8   6        347.95        344.34        16.13 o
   4   8   6        124.38        115.96        11.37 o
   5   8   6          0.86         -0.71        10.10 o
  -5   9   6         19.81         21.78        10.02 o
  -4   9   6         17.91         17.53         8.71 o
  -3   9   6        496.12        519.47        19.42 o
  -2   9   6        876.38        904.42        26.88 o
  -1   9   6        791.59        723.85        22.15 o
   0   9   6        623.78        540.25        26.83 o
   1   9   6        130.07        128.35         7.96 o
   2   9   6          3.38          6.81         5.98 o
   3   9   6        101.86         78.96         9.99 o
   4   9   6         25.76         25.60         9.47 o
  -5  10   6         72.76         65.59        11.37 o
  -4  10   6        108.21        109.33        11.53 o
  -3  10   6         84.18         97.37        11.51 o
  -2  10   6          0.22         16.85         7.76 o
  -1  10   6         67.30         63.42         6.77 o
   0  10   6         53.86         29.96         6.57 o
   1  10   6          0.34         -5.53         6.19 o
   2  10   6          6.18          8.07         6.40 o
   3  10   6          4.86         10.22         8.61 o
   4  10   6          5.03         21.47        11.25 o
  -4  11   6          0.24         -2.69         9.50 o
  -3  11   6         18.56         16.30         8.71 o
  -2  11   6         31.84         21.62         8.88 o
  -1  11   6         54.66         69.87         7.87 o
   0  11   6          1.83         -5.79         6.38 o
   1  11   6          0.11          3.26         6.59 o
   2  11   6         29.17         34.73         8.61 o
   3  11   6         91.97         95.56        15.64 o
   4  11   6         62.11         78.99        14.37 o
  -4  12   6         19.74         20.58        16.53 o
  -3  12   6          4.52          7.37         9.47 o
  -2  12   6         28.04         35.14         9.54 o
  -1  12   6        124.00        125.69        11.75 o
   0  12   6        162.32        179.38         9.92 o
   1  12   6        136.79        150.51         9.47 o
   2  12   6         31.74         44.24         9.68 o
   3  12   6          2.41          0.57         9.29 o
  -3  13   6         34.09         37.41        11.21 o
  -2  13   6         21.39         22.11        10.33 o
  -1  13   6          3.60          3.29         9.85 o
   0  13   6          0.35         -7.07         7.07 o
   1  13   6          0.73          5.89         7.54 o
   2  13   6         11.27         12.45         9.74 o
  -2  14   6         14.90         21.65        11.08 o
  -1  14   6         23.49         30.86        10.78 o
   0  14   6         44.46         45.42        10.82 o
   1  14   6         21.44         16.30        10.04 o
  -1 -18   7         17.14         26.05        12.36 o
   0 -18   7         22.54         27.46        16.78 o
   1 -18   7         32.75         24.38        10.52 o
   2 -18   7          4.71        -11.89        11.89 o
  -2 -17   7         33.68         20.25        12.11 o
  -1 -17   7          1.57         11.63        10.69 o
   0 -17   7        106.58        140.08        15.38 o
   1 -17   7        262.46        282.99        17.16 o
   2 -17   7        195.31        201.51        15.00 o
   3 -17   7         29.10         33.45        11.41 o
  -3 -16   7         68.11         86.45        13.84 o
  -2 -16   7         97.77        114.44        13.41 o
  -1 -16   7         19.03         11.65         9.97 o
   0 -16   7         25.76         29.95         7.32 o
   1 -16   7         88.68         99.40         8.87 o
   2 -16   7          4.78          4.37         9.10 o
   3 -16   7         36.12         54.92        11.26 o
   4 -16   7         78.03         70.94        12.60 o
  -3 -15   7          8.92          9.59        11.11 o
  -2 -15   7          0.06          0.75         9.77 o
  -1 -15   7        218.59        228.04        14.20 o
   0 -15   7        325.69        343.81        20.53 o
   1 -15   7        376.29        387.40        14.66 o
   2 -15   7        413.50        389.71        17.78 o
   3 -15   7        255.65        241.18        14.84 o
   4 -15   7         20.23         18.70        13.10 o
  -4 -14   7         38.34         60.54        13.19 o
  -3 -14   7        306.95        310.23        18.19 o
  -2 -14   7        644.65        663.10        24.89 o
  -1 -14   7       1061.86        985.36        23.51 o
   0 -14   7        135.56        157.18         8.56 o
   1 -14   7          1.44         -5.98         5.98 o
   2 -14   7         62.46         77.96        11.44 o
   3 -14   7        301.81        315.01        20.09 o
   4 -14   7        149.83        133.82        16.91 o
   5 -14   7         23.31         35.87        12.21 o
  -4 -13   7        119.12        154.63        14.97 o
  -3 -13   7          3.40         -1.18        10.62 o
  -2 -13   7        448.33        422.34        19.70 o
  -1 -13   7        279.88        270.80        11.19 o
   0 -13   7         20.73         26.96         5.74 o
   1 -13   7          2.82         -5.24         5.52 o
   2 -13   7         52.50         43.66         6.55 o
   3 -13   7          6.91          1.47         8.44 o
   4 -13   7         23.41         30.71        10.23 o
   5 -13   7        130.96        166.17        14.42 o
  -5 -12   7         17.83         33.67        12.81 o
  -4 -12   7          1.31         10.23        10.91 o
  -3 -12   7        239.83        229.35        13.98 o
  -2 -12   7        226.98        233.22        14.02 o
  -1 -12   7        108.10        101.90         6.35 o
   0 -12   7        218.48        204.45        20.08 o
   1 -12   7        735.60        713.64        18.58 o
   2 -12   7       1193.20       1185.31        27.08 o
   3 -12   7       1512.16       1375.79        38.06 o
   4 -12   7        834.93        766.35        25.68 o
   5 -12   7         93.35         85.94        11.76 o
  -5 -11   7         10.54         18.85        11.76 o
  -4 -11   7         16.82         19.03        13.99 o
  -3 -11   7        246.07        229.49        14.11 o
  -2 -11   7       2260.79       2229.21        79.46 o
  -1 -11   7       2025.15       1999.53        52.12 o
   0 -11   7       2637.62       2566.60        52.05 o
   1 -11   7       1187.36       1131.97        30.25 o
   2 -11   7        166.61        160.34         8.21 o
   3 -11   7         58.67         76.56         6.51 o
   4 -11   7         48.26         53.57         9.92 o
   5 -11   7          2.79          0.38        10.43 o
  -5 -10   7        200.40        216.31        15.51 o
  -4 -10   7        317.55        303.33        20.72 o
  -3 -10   7         64.93         62.35         9.79 o
  -2 -10   7          0.18         -0.16         7.05 o
  -1 -10   7          2.87         -3.78         6.60 o
   0 -10   7          0.79         -0.16         4.82 o
   1 -10   7        463.95        514.76        20.55 o
   2 -10   7       1499.78       1502.36        55.54 o
   3 -10   7        987.97       1005.89        29.53 o
   4 -10   7        173.36        174.57        11.95 o
   5 -10   7          1.57          9.42         9.00 o
   6 -10   7        119.40        121.61        13.62 o
  -5  -9   7          4.30          9.74        10.11 o
  -4  -9   7          2.52         13.37        22.69 o
  -3  -9   7        244.01        258.33        15.44 o
  -2  -9   7       2247.21       2134.05        55.37 o
  -1  -9   7       3549.68       3305.85        82.09 o
   0  -9   7       2769.55       2608.02        52.13 o
   1  -9   7        112.30        104.34         6.81 o
   2  -9   7        821.79        844.76        22.86 o
   3  -9   7       2085.32       2122.89        47.80 o
   4  -9   7       1614.24       1499.97        35.32 o
   5  -9   7        596.24        575.53        21.39 o
   6  -9   7         78.77         66.70        12.08 o
  -6  -8   7         70.70         80.75        18.56 o
  -5  -8   7        299.11        326.51        46.85 o
  -4  -8   7        490.43        452.29        30.77 o
  -3  -8   7         32.18         38.44        13.79 o
  -2  -8   7         27.34         25.36         7.63 o
  -1  -8   7       3711.30       3759.38        92.49 o
   0  -8   7       5059.24       4988.09        96.83 o
   1  -8   7       5100.94       5112.78        99.51 o
   2  -8   7        646.51        609.58        16.08 o
   3  -8   7         96.91         97.00         8.93 o
   4  -8   7          4.36          4.48         5.34 o
   5  -8   7          7.64          0.15         8.94 o
   6  -8   7         14.45         27.30        12.33 o
  -6  -7   7          0.00         22.81        23.52 o
  -5  -7   7         52.91         40.19        10.49 o
  -4  -7   7        358.78        351.31        53.65 o
  -3  -7   7        576.14        558.73        29.94 o
  -2  -7   7        157.74        184.39        21.42 o
  -1  -7   7         49.79         48.30        13.73 o
   0  -7   7          0.02          1.46         3.01 o
   1  -7   7         40.17         50.44         4.32 o
   2  -7   7       3000.13       3230.47        63.88 o
   3  -7   7       3760.97       3562.18        70.62 o
   4  -7   7       1939.81       2119.58        44.01 o
   5  -7   7        669.90        712.01        18.90 o
   6  -7   7         53.94         47.58        10.58 o
  -6  -6   7          0.57         -6.38        10.25 o
  -5  -6   7         36.07         49.28         9.71 o
  -4  -6   7        107.61        112.55         6.78 o
  -3  -6   7          1.46          7.81        15.13 o
  -2  -6   7       1594.42       1459.34        38.60 o
  -1  -6   7       9850.62       9148.56       282.95 o
   0  -6   7      17698.11      18258.22       495.69 o
   1  -6   7       5220.07       5082.74        98.46 o
   2  -6   7       1032.46       1062.38        29.37 o
   3  -6   7         30.83         46.86         5.61 o
   4  -6   7        441.89        494.27        14.67 o
   5  -6   7        672.94        754.67        19.41 o
   6  -6   7        169.95        197.08        13.21 o
  -6  -5   7         26.33         34.55        23.52 o
  -5  -5   7        585.22        530.28        17.37 o
  -4  -5   7       1665.67       1559.51        33.37 o
  -3  -5   7       3050.18       3008.14        75.29 o
  -2  -5   7        964.23        854.93        24.66 o
  -1  -5   7        111.06        119.49         6.59 o
   0  -5   7       2846.88       2780.94        46.62 o
   1  -5   7         33.03         35.83         3.71 o
   2  -5   7        434.46        450.13        14.58 o
   3  -5   7         46.57         80.80        15.12 o
   4  -5   7          6.66         -3.03         7.85 o
   5  -5   7          3.97         22.60         6.25 o
   6  -5   7         37.87         19.41         9.24 o
  -6  -4   7         53.07         46.33        12.71 o
  -5  -4   7         36.84         49.83         6.95 o
  -4  -4   7         12.05          6.69         5.10 o
  -3  -4   7        344.58        334.71        16.88 o
  -2  -4   7         21.58         13.48         5.78 o
  -1  -4   7         11.63         29.62        10.17 o
   0  -4   7       2225.45       2378.36        40.00 o
   1  -4   7      14339.93      15123.99       289.09 o
   2  -4   7       3439.18       3818.98        76.01 o
   3  -4   7       5245.46       5839.65       113.32 o
   4  -4   7       3035.54       2602.29        81.95 o
   5  -4   7        551.58        388.02        12.92 o
   6  -4   7        257.33        291.95        24.60 o
  -6  -3   7          7.27          3.40        10.38 o
  -5  -3   7        191.14        248.83        15.59 o
  -4  -3   7        841.21        881.44        26.89 o
  -3  -3   7        660.02        587.36        14.81 o
  -2  -3   7       5801.89       5871.01       160.48 o
  -1  -3   7       8406.97       8536.74       144.40 o
   0  -3   7      17687.57      18933.56       361.10 o
   1  -3   7      82028.15      92266.84      1758.85 o
   2  -3   7      12279.32      12402.36       374.27 o
   3  -3   7       3013.23       2626.39        52.45 o
   4  -3   7        471.57        398.77        19.14 o
   5  -3   7         19.18          7.19         5.66 o
   6  -3   7         37.48         24.91         9.03 o
  -6  -2   7          0.23          6.52         7.36 o
  -5  -2   7        211.97        279.68        12.57 o
  -4  -2   7        838.41        917.27        21.66 o
  -3  -2   7       1757.24       1524.20        39.10 o
  -2  -2   7      12731.86      12467.81       238.83 o
  -1  -2   7      10490.27      11072.78       182.00 o
   0  -2   7       2070.43       2396.10        46.88 o
   1  -2   7          6.79         18.12         3.25 o
   2  -2   7          6.41          5.34         2.33 o
   3  -2   7          1.30          7.04         4.12 o
   4  -2   7        390.08        429.91        22.34 o
   5  -2   7        189.61        194.03         8.66 o
   6  -2   7         70.12         67.43        10.34 o
  -6  -1   7         60.08         74.58         8.57 o
  -5  -1   7         27.15         14.23         6.15 o
  -4  -1   7        144.31        130.99         7.06 o
  -3  -1   7         15.02         13.80         4.08 o
  -2  -1   7          0.26          4.76         5.11 o
  -1  -1   7       1489.63       1652.26        41.37 o
   0  -1   7       4287.82       4628.65        77.13 o
   1  -1   7       6905.18       7258.31       171.54 o
   2  -1   7       3027.46       3081.81        91.29 o
   3  -1   7       1299.29       1512.12        39.55 o
   4  -1   7        113.54        109.27        13.17 o
   5  -1   7        791.52        782.55        19.40 o
   6  -1   7        335.59        360.13        24.86 o
  -6   0   7          1.48         -0.71         6.79 o
  -5   0   7         30.56         28.34         6.65 o
  -4   0   7        320.78        343.04        12.22 o
  -3   0   7       3645.71       3379.48        79.10 o
  -2   0   7       8346.23       7626.64       146.83 o
  -1   0   7       5389.58       5588.91       107.76 o
   0   0   7        330.74        370.49         8.30 o
   1   0   7       2035.75       1924.67        47.47 o
   2   0   7       9243.33       9492.05       223.97 o
   3   0   7       2917.45       2928.06        91.41 o
   4   0   7       1281.94       1257.48        33.37 o
   5   0   7         90.32         93.02        13.86 o
   6   0   7          0.91         -4.70         8.98 o
  -6   1   7        195.55        166.72        16.21 o
  -5   1   7        259.17        231.26        11.20 o
  -4   1   7         50.37         40.02         5.67 o
  -3   1   7        389.60        435.22        14.72 o
  -2   1   7        937.46        906.23        20.00 o
  -1   1   7       1586.41       1614.77        32.95 o
   0   1   7       1200.81       1190.86        38.14 o
   1   1   7        341.57        342.95        12.88 o
   2   1   7         17.80         20.13         7.37 o
   3   1   7         98.44        116.35         8.60 o
   4   1   7        314.22        324.27        17.29 o
   5   1   7        321.14        323.71        17.55 o
   6   1   7        121.25        117.29        12.14 o
  -6   2   7          3.05          6.39        15.51 o
  -5   2   7         83.26         69.86         6.94 o
  -4   2   7          9.71          3.72         6.15 o
  -3   2   7          6.57          0.26         4.55 o
  -2   2   7        572.61        608.59        14.90 o
  -1   2   7        408.33        392.69        15.12 o
   0   2   7       1673.30       1839.34        62.91 o
   1   2   7       6745.65       6868.09       164.84 o
   2   2   7       7348.03       7339.59       176.73 o
   3   2   7       2682.00       2586.67        64.52 o
   4   2   7        630.04        600.12        20.68 o
   5   2   7          3.53          5.21         8.30 o
   6   2   7         63.16         89.60        11.72 o
  -6   3   7         15.42         17.37        10.49 o
  -5   3   7         32.29         36.24         8.27 o
  -4   3   7          4.64         -2.27         4.80 o
  -3   3   7        955.81        909.71        23.14 o
  -2   3   7       6343.37       6551.68       126.70 o
  -1   3   7      10395.81      10229.63       196.44 o
   0   3   7       7887.74       7965.28       159.97 o
   1   3   7         91.03         75.49         6.29 o
   2   3   7        124.43        111.78        14.94 o
   3   3   7       1123.47       1098.54        41.70 o
   4   3   7         93.81        104.94         9.42 o
   5   3   7         76.45         75.47        10.09 o
   6   3   7          5.38          0.02        10.45 o
  -6   4   7         84.32         82.76        11.01 o
  -5   4   7        391.51        367.83        20.53 o
  -4   4   7        589.75        555.78        19.37 o
  -3   4   7        385.90        359.82        11.46 o
  -2   4   7          0.92          0.62         5.70 o
  -1   4   7         65.79         58.60         4.59 o
   0   4   7          8.79          6.23         3.74 o
   1   4   7          1.45         -0.59         3.91 o
   2   4   7         12.92          6.99         6.13 o
   3   4   7         23.87         15.34         7.20 o
   4   4   7          7.66         11.81         7.56 o
   5   4   7         47.73         46.15         9.44 o
   6   4   7         58.06         86.80        12.31 o
  -6   5   7          0.03         12.78        20.66 o
  -5   5   7          2.38         14.95         8.50 o
  -4   5   7         25.60         43.20        10.62 o
  -3   5   7         63.23         74.08        12.46 o
  -2   5   7       1063.00       1008.83        22.50 o
  -1   5   7       1857.17       1790.89        36.74 o
   0   5   7        403.87        389.21        12.17 o
   1   5   7        145.21        160.27         6.93 o
   2   5   7        962.54        990.65        28.37 o
   3   5   7       1353.31       1326.99        36.47 o
   4   5   7        497.57        460.10        18.56 o
   5   5   7        126.50        126.09        11.63 o
  -6   6   7         29.96         32.45        10.56 o
  -5   6   7        120.54        123.90        11.05 o
  -4   6   7        275.20        273.68        14.96 o
  -3   6   7         13.15          6.87         9.79 o
  -2   6   7        536.91        545.80        25.63 o
  -1   6   7       2350.99       2456.05        49.34 o
   0   6   7       3137.97       2972.30        59.14 o
   1   6   7       2462.59       2415.85        61.26 o
   2   6   7        182.20        171.51         8.23 o
   3   6   7          3.18          4.35        12.78 o
   4   6   7         82.17         98.64        10.13 o
   5   6   7          7.47          3.67         9.57 o
  -5   7   7         64.64         61.31         9.98 o
  -4   7   7        236.41        250.14        14.69 o
  -3   7   7        321.25        353.42        16.72 o
  -2   7   7        117.97        135.71         6.60 o
  -1   7   7          1.63          4.97         4.83 o
   0   7   7         35.52         69.33         6.40 o
   1   7   7          2.69          2.01         5.26 o
   2   7   7        113.52        153.91         7.43 o
   3   7   7        628.56        629.16        21.66 o
   4   7   7        100.90        117.23        11.32 o
   5   7   7          4.14         -2.09        10.24 o
  -5   8   7          0.15         11.35         9.39 o
  -4   8   7          0.08         -4.13         8.44 o
  -3   8   7         10.94         18.79         7.99 o
  -2   8   7        250.68        201.44        13.67 o
  -1   8   7       1668.61       1630.26        40.14 o
   0   8   7       2612.93       2758.47        55.90 o
   1   8   7        994.33        906.21        22.61 o
   2   8   7          0.37         -1.50         5.55 o
   3   8   7         75.90         78.07        13.41 o
   4   8   7        109.92        120.93        11.49 o
   5   8   7         67.54         75.35        20.02 o
  -5   9   7         29.81         24.77        10.47 o
  -4   9   7        136.50        134.35        26.89 o
  -3   9   7        360.18        394.51        39.86 o
  -2   9   7        118.82        169.04        11.10 o
  -1   9   7          6.79         17.09         5.87 o
   0   9   7        148.50        189.36        10.05 o
   1   9   7        215.96        276.93        11.88 o
   2   9   7        267.83        274.83        11.87 o
   3   9   7         15.52         14.35        10.68 o
   4   9   7          0.00         -0.45         9.59 o
  -5  10   7          0.06         -5.33        12.90 o
  -4  10   7         15.60         -3.21         9.39 o
  -3  10   7          2.21         17.24         8.75 o
  -2  10   7         19.93         15.71         8.14 o
  -1  10   7         78.00         53.33         6.67 o
   0  10   7         70.98         46.65         6.82 o
   1  10   7         27.94          9.08         6.37 o
   2  10   7         29.58         31.05         8.47 o
   3  10   7         29.09         51.33         9.95 o
   4  10   7         51.70         56.57        11.24 o
  -4  11   7         23.39         16.12        12.01 o
  -3  11   7          1.26         -5.54         8.53 o
  -2  11   7          4.10         -2.29         8.43 o
  -1  11   7         81.73         89.63        10.43 o
   0  11   7        225.82        221.13        10.97 o
   1  11   7        286.27        300.70        15.26 o
   2  11   7        140.02        149.19        11.66 o
   3  11   7         18.42         30.74        16.27 o
  -4  12   7         30.09         32.98        11.14 o
  -3  12   7         66.35         74.73        14.24 o
  -2  12   7         85.49        101.25        11.40 o
  -1  12   7         30.38         46.23        19.71 o
   0  12   7          2.63         10.90         7.05 o
   1  12   7          7.28          1.10         6.82 o
   2  12   7          9.76         -1.71         9.23 o
   3  12   7          0.91         11.95        12.90 o
  -3  13   7          1.67         -1.09        10.33 o
  -2  13   7          1.30         -1.82        10.01 o
  -1  13   7          0.31          1.24         9.68 o
   0  13   7          4.09          7.88         9.52 o
   1  13   7          8.31          3.54         9.07 o
   2  13   7          0.41          9.43        15.45 o
  -2  14   7         18.52         28.28        11.63 o
  -1  14   7          3.84         -3.44        10.78 o
   0  14   7          4.57          9.11        10.11 o
   1  14   7         20.88          7.91        10.62 o
  -1 -18   8          3.57         -8.53        11.39 o
   0 -18   8         14.40         26.26        11.19 o
   1 -18   8        115.62        150.03        21.49 o
   2 -18   8        166.33        179.55        15.96 o
  -2 -17   8        147.60        147.56        25.05 o
  -1 -17   8        184.65        219.97        15.55 o
   0 -17   8        137.70        135.90        13.13 o
   1 -17   8         47.98         48.77        13.86 o
   2 -17   8          0.30         -3.80         9.48 o
   3 -17   8         10.95          4.69        10.88 o
  -3 -16   8          8.56          4.79        11.67 o
  -2 -16   8          0.11         -5.17        10.33 o
  -1 -16   8          5.03          3.99         9.93 o
   0 -16   8          1.16          0.06         9.23 o
   1 -16   8         87.11         87.78         8.30 o
   2 -16   8        144.47        158.80        12.37 o
   3 -16   8         95.23         92.71        12.24 o
   4 -16   8          1.51          8.00        11.15 o
  -3 -15   8         48.06         47.97        11.90 o
  -2 -15   8        300.28        272.44        16.74 o
  -1 -15   8        416.98        403.25        19.26 o
   0 -15   8        247.78        214.48         9.96 o
   1 -15   8         12.82         27.08         8.90 o
   2 -15   8        465.41        464.33        39.73 o
   3 -15   8        248.24        271.03        26.45 o
   4 -15   8         29.28         24.53        10.81 o
  -4 -14   8         61.43         63.69        13.82 o
  -3 -14   8          1.80         -2.00        16.21 o
  -2 -14   8          2.01         -9.16         9.16 o
  -1 -14   8        163.25        143.34        13.67 o
   0 -14   8        702.07        590.78        16.85 o
   1 -14   8        132.89        139.56         8.43 o
   2 -14   8         32.45         29.77         6.90 o
   3 -14   8          1.47         -5.60         8.80 o
   4 -14   8         32.45         29.38        10.44 o
  -4 -13   8          1.47         11.05        11.58 o
  -3 -13   8         73.46         65.67        11.41 o
  -2 -13   8        334.82        337.30        24.09 o
  -1 -13   8          5.66          9.28         5.33 o
   0 -13   8          1.70         -4.44         5.23 o
   1 -13   8        277.67        290.54        12.16 o
   2 -13   8        799.83        768.99        20.05 o
   3 -13   8        810.64        733.49        36.04 o
   4 -13   8        642.15        615.47        31.09 o
   5 -13   8         55.79         34.77        16.85 o
  -5 -12   8         10.08         36.05        12.79 o
  -4 -12   8          5.26         20.23        15.89 o
  -3 -12   8         24.55         43.10         9.98 o
  -2 -12   8        964.35        988.79        38.97 o
  -1 -12   8       2345.24       2176.75        57.07 o
   0 -12   8       2564.96       2421.22        49.51 o
   1 -12   8       2269.97       2098.93        43.76 o
   2 -12   8        697.74        677.22        18.32 o
   3 -12   8          8.76         11.54         6.05 o
   4 -12   8        159.88        160.54        12.76 o
   5 -12   8        105.52        109.88        12.85 o
  -5 -11   8        174.25        185.14        15.54 o
  -4 -11   8        465.00        529.18        22.76 o
  -3 -11   8        534.51        545.14        39.10 o
  -2 -11   8         89.43        110.93        13.48 o
  -1 -11   8          5.77         -4.08         7.10 o
   0 -11   8        356.13        265.22        14.18 o
   1 -11   8        394.53        414.13        13.48 o
   2 -11   8         93.22         99.73         7.21 o
   3 -11   8          2.94          7.29         7.33 o
   4 -11   8         12.08          1.05         8.55 o
   5 -11   8          9.77         10.41        13.73 o
  -5 -10   8          2.47         17.25        10.84 o
  -4 -10   8          2.11         -1.58        19.45 o
  -3 -10   8         11.04         21.39         8.39 o
  -2 -10   8         32.25         57.51        12.14 o
  -1 -10   8        246.64        265.95        14.49 o
   0 -10   8       1444.06       1404.92        32.58 o
   1 -10   8        108.94        113.28         6.65 o
   2 -10   8         89.38        101.61         7.02 o
   3 -10   8       1219.40       1183.14        26.88 o
   4 -10   8       1385.64       1307.74        29.68 o
   5 -10   8        835.24        823.89        27.10 o
   6 -10   8        106.88         84.54        12.63 o
  -5  -9   8        131.96        171.67        19.83 o
  -4  -9   8        459.55        458.37        20.31 o
  -3  -9   8        219.48        232.72        13.92 o
  -2  -9   8          1.24          6.74        11.19 o
  -1  -9   8       1738.60       1624.54        54.61 o
   0  -9   8       4723.21       4775.71        93.05 o
   1  -9   8       9523.28       9227.21       177.77 o
   2  -9   8       4939.97       4801.03        94.15 o
   3  -9   8       1305.81       1259.37        28.22 o
   4  -9   8         60.16         63.66         9.34 o
   5  -9   8         14.92         14.27         9.48 o
   6  -9   8         17.71         32.56        10.87 o
  -6  -8   8          2.84          2.90        11.99 o
  -5  -8   8         30.90         54.04        11.02 o
  -4  -8   8        253.10        271.48        32.68 o
  -3  -8   8       1204.15       1179.49        34.34 o
  -2  -8   8       3335.83       3101.04        77.57 o
  -1  -8   8       1303.61       1263.32        41.13 o
   0  -8   8        193.11        178.71        15.36 o
   1  -8   8          2.73         -4.78         4.78 o
   2  -8   8          1.72         -3.37         4.78 o
   3  -8   8         36.01         36.45         5.82 o
   4  -8   8        286.86        264.31        12.08 o
   5  -8   8        260.89        262.57        12.18 o
   6  -8   8         74.81         85.15        12.00 o
  -6  -7   8         22.47         21.92        12.18 o
  -5  -7   8         51.26         54.82        16.78 o
  -4  -7   8          8.13          8.86        20.15 o
  -3  -7   8          0.37          4.94         8.71 o
  -2  -7   8         15.40         24.35         6.55 o
  -1  -7   8       2181.66       2265.97        57.27 o
   0  -7   8       4413.97       4497.93        87.46 o
   1  -7   8       6115.84       6347.82       154.89 o
   2  -7   8        780.35        788.52        18.93 o
   3  -7   8        134.67        141.30        12.27 o
   4  -7   8        320.81        297.51        12.16 o
   5  -7   8        658.56        603.87        17.41 o
   6  -7   8        359.87        386.26        19.31 o
  -6  -6   8          1.42          0.77        10.91 o
  -5  -6   8        107.26        119.75        11.76 o
  -4  -6   8       1173.89       1135.40        42.34 o
  -3  -6   8       4447.65       4325.40       106.61 o
  -2  -6   8       2906.46       2769.40        69.24 o
  -1  -6   8        330.65        391.14        14.86 o
   0  -6   8       2085.36       2055.77        51.70 o
   1  -6   8        725.95        714.43        16.68 o
   2  -6   8       6604.31       6568.87       127.12 o
   3  -6   8       3658.03       3534.36        71.88 o
   4  -6   8        717.10        717.84        21.94 o
   5  -6   8         23.67         24.98         6.96 o
   6  -6   8          0.03         -2.74         9.46 o
  -6  -5   8        137.13        136.85        14.18 o
  -5  -5   8        240.36        230.98        15.11 o
  -4  -5   8         29.94         65.13        12.65 o
  -3  -5   8        552.16        552.66        19.82 o
  -2  -5   8       1288.69       1283.21        34.51 o
  -1  -5   8       2065.64       2212.12        55.24 o
   0  -5   8       1052.81       1036.73        21.81 o
   1  -5   8          0.19         -3.28         3.28 o
   2  -5   8          0.36         -4.16         4.16 o
   3  -5   8         54.15         50.17         5.73 o
   4  -5   8        360.09        432.76        13.96 o
   5  -5   8        998.74       1136.52        26.42 o
   6  -5   8        370.41        367.79        18.62 o
  -6  -4   8         13.92         15.16        10.97 o
  -5  -4   8         23.65         30.63         6.86 o
  -4  -4   8          0.29         11.20         5.13 o
  -3  -4   8        112.91        127.63         7.31 o
  -2  -4   8        156.44        173.43         9.59 o
  -1  -4   8        227.22        198.14        24.41 o
   0  -4   8       5571.45       5721.65       110.27 o
   1  -4   8       1031.42       1098.40        23.07 o
   2  -4   8       6419.90       6688.32       129.19 o
   3  -4   8       6012.53       6324.57       122.72 o
   4  -4   8        377.88        309.12        11.89 o
   5  -4   8        223.24        296.58        12.22 o
   6  -4   8        104.17        110.16        11.24 o
  -6  -3   8         15.92         16.89        10.40 o
  -5  -3   8          4.16          5.03         6.36 o
  -4  -3   8        127.85         99.97         6.65 o
  -3  -3   8       4550.43       4378.52        85.56 o
  -2  -3   8       9485.18       8967.79       147.81 o
  -1  -3   8        372.94        296.10         7.01 o
   0  -3   8       9923.49      10067.39       192.86 o
   1  -3   8       4855.24       4827.02       146.44 o
   2  -3   8         13.09         23.22         3.71 o
   3  -3   8       2544.83       2600.51        52.10 o
   4  -3   8        501.41        525.35        31.73 o
   5  -3   8         86.83         95.98         7.16 o
   6  -3   8          0.49          0.90         9.03 o
  -6  -2   8        153.04        120.43        12.54 o
  -5  -2   8        796.20        799.39        22.34 o
  -4  -2   8        958.31        930.52        21.91 o
  -3  -2   8        436.18        400.98        21.16 o
  -2  -2   8        231.19        252.03        12.49 o
  -1  -2   8        140.27        156.20         6.43 o
   0  -2   8        190.48        181.16        14.71 o
   1  -2   8        826.27        901.59        16.62 o
   2  -2   8       1503.95       1584.65        40.26 o
   3  -2   8        948.00        694.26        27.68 o
   4  -2   8        257.32        215.54        13.54 o
   5  -2   8         53.32         28.72         8.36 o
   6  -2   8        230.55        255.52        14.95 o
  -6  -1   8          3.57         -2.60         7.19 o
  -5  -1   8          0.17         11.48         6.07 o
  -4  -1   8        248.00        284.69        11.73 o
  -3  -1   8       1382.54       1265.88        27.19 o
  -2  -1   8       2162.99       2342.18        46.64 o
  -1  -1   8       2329.49       2672.34        52.56 o
   0  -1   8       1368.31       1554.44        31.27 o
   1  -1   8        603.19        743.57        20.72 o
   2  -1   8       4595.08       4587.57       110.03 o
   3  -1   8       8098.05       7652.25       266.49 o
   4  -1   8       2104.73       1832.45        47.77 o
   5  -1   8        235.96        216.07        13.07 o
   6  -1   8         16.47         21.23        11.95 o
  -6   0   8        146.85        160.80        11.50 o
  -5   0   8         66.77         79.44         7.24 o
  -4   0   8        100.94         84.97         9.06 o
  -3   0   8        319.60        299.07        11.74 o
  -2   0   8       2110.40       2251.98        45.02 o
  -1   0   8       9202.93      10020.10       192.10 o
   0   0   8       5675.73       5263.34       101.62 o
   1   0   8       8628.37       8691.81       205.34 o
   2   0   8        275.29        232.54        12.01 o
   3   0   8        115.77         91.13         8.32 o
   4   0   8         66.98         71.26         8.32 o
   5   0   8          1.50         -1.22         8.00 o
   6   0   8          8.77         28.43        10.20 o
  -6   1   8         17.79         25.48         8.89 o
  -5   1   8         87.19        109.78         9.23 o
  -4   1   8        437.02        447.30        25.78 o
  -3   1   8        648.67        636.93        19.37 o
  -2   1   8        568.64        607.22        14.93 o
  -1   1   8        272.23        263.82         8.90 o
   0   1   8          0.04          5.46         3.00 o
   1   1   8        277.08        315.60        12.83 o
   2   1   8       1754.59       1790.86        45.45 o
   3   1   8       3141.26       3344.51        82.04 o
   4   1   8        935.37        952.76        28.42 o
   5   1   8         23.77         27.72         8.81 o
   6   1   8          7.55         12.66         9.75 o
  -6   2   8          6.18         -6.42        11.00 o
  -5   2   8          9.53         13.20         6.02 o
  -4   2   8          9.37          1.20         5.15 o
  -3   2   8        294.16        290.65        19.84 o
  -2   2   8       2300.59       2419.14        48.49 o
  -1   2   8       3634.22       3735.20        72.90 o
   0   2   8       6367.83       6436.25       126.98 o
   1   2   8       4955.72       4932.92       117.90 o
   2   2   8          5.28         11.48         5.79 o
   3   2   8       1160.77       1111.48        31.50 o
   4   2   8        801.81        792.38        24.89 o
   5   2   8        262.49        271.79        15.10 o
   6   2   8         41.87         56.11        11.01 o
  -6   3   8         43.95         34.07         9.89 o
  -5   3   8        374.45        359.35        31.21 o
  -4   3   8        552.33        505.29        14.47 o
  -3   3   8        462.05        450.15        13.20 o
  -2   3   8        659.51        599.70        15.25 o
  -1   3   8        203.01        254.54         9.19 o
   0   3   8       3373.78       3489.19        68.32 o
   1   3   8        873.95        763.41        32.80 o
   2   3   8       1215.67       1191.42        32.61 o
   3   3   8         43.43         39.98        15.13 o
   4   3   8         13.86         15.94         7.59 o
   5   3   8          2.54         -5.34         8.84 o
   6   3   8          0.81         17.72        11.25 o
  -6   4   8          8.06          6.99        14.56 o
  -5   4   8          2.35          9.94         8.08 o
  -4   4   8         32.10         34.99         5.32 o
  -3   4   8        154.81        174.24         8.02 o
  -2   4   8         30.86         50.72         5.24 o
  -1   4   8         49.18         48.16         4.70 o
   0   4   8          0.89          3.05         3.82 o
   1   4   8         15.89         19.80         4.49 o
   2   4   8        559.08        611.43        20.30 o
   3   4   8        826.36        784.09        24.67 o
   4   4   8        481.90        492.20        18.99 o
   5   4   8        247.53        250.09        15.15 o
  -6   5   8          0.71          6.90         9.75 o
  -5   5   8         14.50         24.26         9.03 o
  -4   5   8        107.96        111.46        10.43 o
  -3   5   8         22.46         25.75         7.36 o
  -2   5   8         70.96         90.50         5.85 o
  -1   5   8       1303.98       1363.67        29.01 o
   0   5   8       3269.65       2956.94        58.77 o
   1   5   8       2556.33       2413.44        69.99 o
   2   5   8        981.06        939.67        27.56 o
   3   5   8        166.35        177.76        14.49 o
   4   5   8         14.85         14.05         8.22 o
   5   5   8         35.21         36.47         9.98 o
  -6   6   8          0.06         -2.22        10.02 o
  -5   6   8         41.51         37.83         9.66 o
  -4   6   8        355.06        338.22        16.35 o
  -3   6   8        763.46        750.17        23.64 o
  -2   6   8        867.91        800.98        22.44 o
  -1   6   8        450.94        446.06        13.14 o
   0   6   8          6.95          7.92         6.72 o
   1   6   8        181.62        179.49         7.96 o
   2   6   8          3.78          1.27         8.20 o
   3   6   8         24.47         16.71         8.00 o
   4   6   8          6.43          1.61         8.36 o
   5   6   8          7.94          5.25         9.61 o
  -5   7   8         11.68         31.26         9.66 o
  -4   7   8         24.78         27.65         8.53 o
  -3   7   8         10.36          7.31         7.33 o
  -2   7   8         15.37         14.81         4.90 o
  -1   7   8         93.18         85.88         6.39 o
   0   7   8        122.06        121.14         9.27 o
   1   7   8        161.74        174.86        10.92 o
   2   7   8        173.12        199.91         9.37 o
   3   7   8          0.04          7.29         7.68 o
   4   7   8         87.58         92.98        11.19 o
   5   7   8         74.91         72.75        12.32 o
  -5   8   8          9.71          0.66         9.57 o
  -4   8   8         80.97         74.02        10.24 o
  -3   8   8        250.40        277.96        15.19 o
  -2   8   8        191.60        178.05         8.67 o
  -1   8   8         42.78         45.18         6.09 o
   0   8   8        132.89        122.57         7.64 o
   1   8   8        636.50        573.04        16.03 o
   2   8   8        600.55        569.24        20.45 o
   3   8   8        155.09        158.75        11.83 o
   4   8   8         64.50         84.31        11.89 o
  -5   9   8          4.83          5.78        10.43 o
  -4   9   8          4.11         -6.11         9.03 o
  -3   9   8        112.25        116.98        10.65 o
  -2   9   8        237.44        241.12        14.43 o
  -1   9   8        124.32        148.11         8.28 o
   0   9   8          0.44          4.27         6.21 o
   1   9   8         23.34          2.49         6.13 o
   2   9   8          4.13          7.12        11.38 o
   3   9   8          7.41         -8.11         8.11 o
   4   9   8          0.09          9.58        10.13 o
  -4  10   8          6.76         11.82        10.26 o
  -3  10   8          2.55          6.26         8.94 o
  -2  10   8          3.10          1.84         8.18 o
  -1  10   8         70.81         46.90         6.78 o
   0  10   8        374.24        343.97        13.22 o
   1  10   8        173.88        158.45         9.19 o
   2  10   8        102.42        112.57        10.42 o
   3  10   8         60.15         67.92        14.37 o
  -4  11   8          0.47         13.58        10.54 o
  -3  11   8         62.59         39.01        10.11 o
  -2  11   8        176.51        168.45        12.40 o
  -1  11   8        112.71        121.18        11.24 o
   0  11   8         36.43         34.88         7.45 o
   1  11   8          2.29          5.66         6.90 o
   2  11   8         27.02         29.26         9.79 o
   3  11   8         25.67         19.69        10.40 o
  -3  12   8          0.68         -0.67        10.12 o
  -2  12   8         10.47          2.78         9.50 o
  -1  12   8         34.43         20.65        10.19 o
   0  12   8         24.41         10.50         7.27 o
   1  12   8          1.40         -6.33         8.76 o
   2  12   8          1.71          9.51         9.63 o
  -2  13   8          0.71         -3.09        10.59 o
  -1  13   8          3.75         -2.06        12.40 o
   0  13   8          0.28         -7.73         9.48 o
   1  13   8         13.06         13.18         9.92 o
  -1 -18   9        187.91        206.88        15.93 o
   0 -18   9        244.83        253.25        16.39 o
   1 -18   9        113.32        120.91        20.85 o
   2 -18   9          7.91          3.72        10.76 o
  -2 -17   9         20.70         12.35        11.73 o
  -1 -17   9          8.62          5.54        10.73 o
   0 -17   9         86.16         95.79        12.04 o
   1 -17   9         58.89         60.46        10.13 o
   2 -17   9          2.74         19.34         9.98 o
   3 -17   9          2.96          2.00        10.35 o
  -3 -16   9          5.93          8.39        11.55 o
  -2 -16   9         14.67         23.29        11.01 o
  -1 -16   9         63.89         64.24        11.14 o
   0 -16   9         46.21         53.24        12.46 o
   1 -16   9          0.11         -5.44         6.63 o
   2 -16   9         11.26         12.51         9.58 o
   3 -16   9        189.50        216.61        14.54 o
  -3 -15   9         26.94         23.18        14.49 o
  -2 -15   9          0.01         -9.92        12.08 o
  -1 -15   9        212.82        246.01        14.74 o
   0 -15   9        803.79        804.02        20.53 o
   1 -15   9       1206.34       1231.80        28.58 o
   2 -15   9        856.73        791.09        33.63 o
   3 -15   9        101.39        105.93        11.74 o
   4 -15   9         36.31         39.90        11.64 o
  -4 -14   9         84.24         80.96        14.15 o
  -3 -14   9        257.05        272.22        16.66 o
  -2 -14   9        174.93        179.49        22.19 o
  -1 -14   9         44.16         30.74         9.30 o
   0 -14   9          7.62         -2.70         5.63 o
   1 -14   9         78.54         94.37         7.61 o
   2 -14   9         67.66         80.75         9.11 o
   3 -14   9         45.87         40.25        10.13 o
   4 -14   9        129.99        125.08        13.01 o
  -4 -13   9         17.15          5.82        11.75 o
  -3 -13   9          6.69         -0.47         9.13 o
  -2 -13   9        102.35         84.15        10.68 o
  -1 -13   9        561.99        539.62        20.79 o
   0 -13   9       1105.70       1049.95        24.40 o
   1 -13   9        844.25        817.98        20.70 o
   2 -13   9          5.10          7.19         6.61 o
   3 -13   9          4.87         11.77        11.12 o
   4 -13   9          2.01         13.28         9.68 o
   5 -13   9         16.08          4.76        10.74 o
  -5 -12   9         42.88         60.24        13.86 o
  -4 -12   9        166.73        192.38        15.17 o
  -3 -12   9       1107.38        984.79        31.26 o
  -2 -12   9       1739.21       1636.20        45.14 o
  -1 -12   9        293.17        256.97        14.12 o
   0 -12   9       1023.52       1003.50        23.36 o
   1 -12   9        743.61        760.13        19.55 o
   2 -12   9        263.74        303.31        11.97 o
   3 -12   9        296.97        309.71        13.09 o
   4 -12   9        162.07        170.96        20.15 o
   5 -12   9         16.57          2.76        11.51 o
  -5 -11   9        149.63        157.82        15.23 o
  -4 -11   9         13.87         23.92        10.36 o
  -3 -11   9        788.33        659.87        24.15 o
  -2 -11   9       1651.74       1446.12        46.09 o
  -1 -11   9        264.21        245.27        14.79 o
   0 -11   9         35.00         27.55         5.11 o
   1 -11   9          7.76          7.19         6.97 o
   2 -11   9        130.97        158.40        12.58 o
   3 -11   9         66.59         61.13         6.92 o
   4 -11   9        370.43        363.25        17.96 o
   5 -11   9        389.05        412.11        20.07 o
  -5 -10   9         34.03         50.20        12.07 o
  -4 -10   9          8.72         22.73         9.93 o
  -3 -10   9        325.29        288.13        16.51 o
  -2 -10   9         14.06         13.88         7.36 o
  -1 -10   9         62.83         57.38         8.58 o
   0 -10   9       1669.80       1538.63        32.50 o
   1 -10   9       3736.63       3537.17        70.32 o
   2 -10   9       4145.86       4295.06        84.89 o
   3 -10   9       1449.30       1395.45        30.85 o
   4 -10   9        317.90        345.60        13.68 o
   5 -10   9          0.07         -0.65         9.85 o
   6 -10   9         17.96         13.34        11.29 o
  -5  -9   9         11.08         11.78        10.82 o
  -4  -9   9        212.33        205.09        13.86 o
  -3  -9   9       1086.43       1031.88        31.30 o
  -2  -9   9       5313.05       5110.44       137.82 o
  -1  -9   9       4121.68       3899.55        96.36 o
   0  -9   9       2781.00       2690.99        53.89 o
   1  -9   9         17.48          4.33         5.01 o
   2  -9   9        530.13        522.65        17.03 o
   3  -9   9        669.96        626.08        17.44 o
   4  -9   9         75.64         88.45         9.51 o
   5  -9   9          0.82          4.69         9.25 o
   6  -9   9          0.13        -10.38        10.38 o
  -6  -8   9         62.94         70.86        13.56 o
  -5  -8   9        310.46        318.21        23.46 o
  -4  -8   9        306.57        306.70        17.10 o
  -3  -8   9         60.39         68.03         8.94 o
  -2  -8   9         38.72         48.30        12.90 o
  -1  -8   9        231.55        242.21        13.97 o
   0  -8   9          6.01         16.79         3.93 o
   1  -8   9        569.85        596.89        15.58 o
   2  -8   9       1015.70        964.14        22.40 o
   3  -8   9        505.33        481.21        15.01 o
   4  -8   9         34.90         43.56         6.55 o
   5  -8   9        143.39        161.75         9.38 o
   6  -8   9        269.11        274.88        16.29 o
  -6  -7   9          0.08          9.99        16.08 o
  -5  -7   9          1.06         12.41        11.57 o
  -4  -7   9         42.06         47.35         8.86 o
  -3  -7   9        669.72        718.87        23.95 o
  -2  -7   9       2898.98       2799.28       107.05 o
  -1  -7   9        928.62        997.09        28.27 o
   0  -7   9         14.63         24.22         3.40 o
   1  -7   9       1943.11       1920.92        39.08 o
   2  -7   9       4602.72       4647.78       106.53 o
   3  -7   9       3288.36       3416.62        84.83 o
   4  -7   9       1342.78       1331.06        29.77 o
   5  -7   9        456.92        427.19        14.89 o
   6  -7   9         33.83         42.97        15.89 o
  -6  -6   9         77.68         79.50        12.58 o
  -5  -6   9        399.81        421.58        19.97 o
  -4  -6   9         20.21         39.39        13.99 o
  -3  -6   9        439.04        477.97        29.69 o
  -2  -6   9       1370.47       1325.24        36.08 o
  -1  -6   9      11949.81      12152.72       290.58 o
   0  -6   9       8903.56       8620.96       165.65 o
   1  -6   9       2738.64       2696.87        53.48 o
   2  -6   9         25.53         17.24         4.66 o
   3  -6   9          1.70          2.84         6.24 o
   4  -6   9         24.12         25.91         8.10 o
   5  -6   9         17.81         25.24         9.76 o
   6  -6   9         44.28         60.80        10.56 o
  -6  -5   9         25.18         24.38        11.17 o
  -5  -5   9        169.38        189.44        13.07 o
  -4  -5   9        832.08        754.38        21.24 o
  -3  -5   9        735.61        668.91        22.33 o
  -2  -5   9         68.18         63.96         6.64 o
  -1  -5   9          1.81          2.35         7.76 o
   0  -5   9        209.41        244.54        16.43 o
   1  -5   9        820.42        812.37        18.07 o
   2  -5   9       2539.94       2567.48        51.28 o
   3  -5   9       3242.25       3090.49        61.66 o
   4  -5   9       1406.32       1501.59        32.68 o
   5  -5   9         43.68         78.03         8.34 o
   6  -5   9          2.25          7.70         8.54 o
  -6  -4   9          1.01          1.93        10.56 o
  -5  -4   9         12.21         20.44         9.19 o
  -4  -4   9         25.26         24.99         5.37 o
  -3  -4   9        857.74        856.03        20.77 o
  -2  -4   9       3237.75       3071.37        75.98 o
  -1  -4   9       7194.43       7197.30       118.90 o
   0  -4   9       7867.19       7902.74       167.06 o
   1  -4   9       1885.19       1820.51        36.63 o
   2  -4   9        128.05        145.52        13.56 o
   3  -4   9        596.97        589.28        23.77 o
   4  -4   9        818.68        801.44        19.74 o
   5  -4   9        777.13        805.33        20.31 o
   6  -4   9        126.00        148.06        12.23 o
  -6  -3   9        104.43        100.68        12.58 o
  -5  -3   9        632.24        590.22        17.23 o
  -4  -3   9       1853.94       1662.84        35.31 o
  -3  -3   9        418.36        423.22        12.48 o
  -2  -3   9          1.61          0.58         3.15 o
  -1  -3   9        193.58        165.33         8.11 o
   0  -3   9       6291.90       6214.63       119.82 o
   1  -3   9       1446.94       1321.27        33.39 o
   2  -3   9        784.31        729.47        29.18 o
   3  -3   9        122.72        109.20         6.25 o
   4  -3   9         56.60         61.92         8.03 o
   5  -3   9         33.02         54.71         9.12 o
   6  -3   9         32.06         31.22        14.18 o
  -6  -2   9          6.10         -4.48        11.95 o
  -5  -2   9         14.76         12.59         6.53 o
  -4  -2   9         51.31         62.17         6.17 o
  -3  -2   9        707.60        736.44        17.83 o
  -2  -2   9         46.70         79.72         4.70 o
  -1  -2   9        503.24        490.70        12.38 o
   0  -2   9        251.15        208.90        19.75 o
   1  -2   9        148.32        139.82         5.31 o
   2  -2   9       1749.95       1740.01        44.06 o
   3  -2   9       1137.76       1438.48        56.07 o
   4  -2   9        423.80        476.75        22.54 o
   5  -2   9        606.48        539.45        28.10 o
   6  -2   9         92.99         93.36        14.24 o
  -6  -1   9         10.90         -2.48         9.52 o
  -5  -1   9        113.66        130.49         8.19 o
  -4  -1   9        726.40        707.90        18.40 o
  -3  -1   9        438.17        362.36        12.21 o
  -2  -1   9       1107.18       1101.24        23.74 o
  -1  -1   9      10368.08       9661.51       185.56 o
   0  -1   9      12171.48      11893.92       285.17 o
   1  -1   9       5192.26       5430.26       129.23 o
   2  -1   9       2554.03       2589.96        63.84 o
   3  -1   9       1366.12       1308.90        36.81 o
   4  -1   9          0.74         12.14         7.02 o
   5  -1   9         65.67         64.65         9.50 o
   6  -1   9         41.91         60.14        20.91 o
  -6   0   9          1.72         -1.40         8.45 o
  -5   0   9        339.64        333.12        13.27 o
  -4   0   9       2722.53       2318.51        47.66 o
  -3   0   9       6390.16       5635.02       109.61 o
  -2   0   9        972.68        956.67        21.27 o
  -1   0   9          5.25          1.25         3.42 o
   0   0   9        263.04        270.12         8.71 o
   1   0   9       1071.95       1142.92        77.30 o
   2   0   9         98.48        112.29         7.73 o
   3   0   9        503.37        471.73        44.69 o
   4   0   9        422.95        396.74        16.88 o
   5   0   9         68.92         71.10         9.75 o
   6   0   9          3.81          1.89         9.97 o
  -6   1   9         82.53         73.96        10.02 o
  -5   1   9         12.00         15.42         6.22 o
  -4   1   9         12.41         23.80         5.95 o
  -3   1   9        249.56        239.34        19.82 o
  -2   1   9        501.75        502.12        14.36 o
  -1   1   9         56.33         74.93         4.68 o
   0   1   9       4385.33       4288.69       102.91 o
   1   1   9       4407.91       4315.42       103.58 o
   2   1   9        111.64        102.84         7.77 o
   3   1   9        132.97        173.76        46.28 o
   4   1   9        648.23        589.71        20.51 o
   5   1   9        643.17        628.00        22.54 o
   6   1   9        206.73        226.29        14.83 o
  -6   2   9         17.06         14.44         9.39 o
  -5   2   9         99.01        101.08         9.48 o
  -4   2   9         13.26         22.38         7.25 o
  -3   2   9        226.37        262.44        17.80 o
  -2   2   9       1472.94       1437.10        37.33 o
  -1   2   9         65.36         76.62         4.93 o
   0   2   9       2119.10       2100.22        42.18 o
   1   2   9       3182.45       2936.94        73.81 o
   2   2   9       4464.42       4452.96       146.34 o
   3   2   9       1365.06       1307.27        35.94 o
   4   2   9        188.90        199.17        22.00 o
   5   2   9          6.42         12.61        10.04 o
   6   2   9          1.05         -2.74        10.11 o
  -6   3   9         17.98         11.78         9.68 o
  -5   3   9          6.12          8.66         8.33 o
  -4   3   9         25.60         21.97         6.06 o
  -3   3   9        481.88        474.87        13.97 o
  -2   3   9       1494.22       1477.78        31.17 o
  -1   3   9        602.90        596.17        23.88 o
   0   3   9        300.96        299.49        10.01 o
   1   3   9         97.39         98.21         9.54 o
   2   3   9          7.18          0.41         6.33 o
   3   3   9        128.77        138.11        11.19 o
   4   3   9        146.08        159.03        11.09 o
   5   3   9        120.02         98.23        11.17 o
  -6   4   9          7.85         10.68         9.62 o
  -5   4   9         56.63         52.97        12.21 o
  -4   4   9          3.38          5.45         7.37 o
  -3   4   9          5.47         -4.94         6.59 o
  -2   4   9         25.71         17.66         4.93 o
  -1   4   9          1.24          2.52         4.56 o
   0   4   9       1002.20        951.56        21.24 o
   1   4   9       2351.13       2279.01        57.19 o
   2   4   9       1505.99       1513.95        40.49 o
   3   4   9        355.31        344.37        23.78 o
   4   4   9         10.34         15.89         8.27 o
   5   4   9         54.84         58.65        10.67 o
  -6   5   9          0.47         -5.55         9.97 o
  -5   5   9         10.02          7.31         8.71 o
  -4   5   9        136.31        119.20        10.02 o
  -3   5   9        475.41        437.27        13.27 o
  -2   5   9       1323.25       1287.34        28.14 o
  -1   5   9       1520.77       1461.07        31.12 o
   0   5   9        309.16        310.07        14.77 o
   1   5   9        141.49        161.65         9.52 o
   2   5   9        292.41        274.47        14.69 o
   3   5   9        466.47        435.92        17.85 o
   4   5   9         57.33         59.14        12.14 o
   5   5   9          8.53         16.01         9.88 o
  -5   6   9         74.07         71.21        10.69 o
  -4   6   9         65.98         72.13         9.75 o
  -3   6   9          5.75         -0.24         8.33 o
  -2   6   9         41.87         50.63         5.71 o
  -1   6   9        140.05        146.25        11.41 o
   0   6   9         51.27         40.31         5.55 o
   1   6   9         28.08         29.58         5.81 o
   2   6   9          5.56          9.25        15.57 o
   3   6   9          4.46          9.18         7.84 o
   4   6   9         15.42         -4.08         8.62 o
   5   6   9         47.41         56.25        16.21 o
  -5   7   9          0.00         -4.04         9.43 o
  -4   7   9          1.17         -3.05        10.17 o
  -3   7   9         12.12         19.05         9.92 o
  -2   7   9         55.40         61.57         6.17 o
  -1   7   9         53.72         36.17         5.90 o
   0   7   9         63.04         64.81         6.41 o
   1   7   9        164.09        183.81         8.95 o
   2   7   9        532.88        513.70        19.37 o
   3   7   9        451.17        436.13        34.71 o
   4   7   9        103.66        115.38        11.59 o
  -5   8   9          6.94          0.08        10.51 o
  -4   8   9          0.64         -0.72         9.16 o
  -3   8   9         52.88         61.04         9.44 o
  -2   8   9        262.82        267.25        14.37 o
  -1   8   9        557.81        537.52        15.45 o
   0   8   9        631.14        561.92        16.19 o
   1   8   9        233.10        206.02         9.60 o
   2   8   9          0.10          4.17         7.75 o
   3   8   9          0.89          8.01        10.49 o
   4   8   9          5.56         16.27        11.06 o
  -4   9   9         47.51         39.81        10.34 o
  -3   9   9         42.43         33.53         9.12 o
  -2   9   9          5.06         11.57         8.39 o
  -1   9   9          7.71          4.43         6.16 o
   0   9   9          0.24          2.12         6.21 o
   1   9   9         16.45         20.03         6.51 o
   2   9   9         31.40         47.25         9.14 o
   3   9   9         26.99         36.54         9.48 o
   4   9   9          0.37         -8.12         9.96 o
  -4  10   9          3.26         -7.81        11.89 o
  -3  10   9          9.15         17.32         9.69 o
  -2  10   9         85.44         84.42        10.16 o
  -1  10   9        204.40        193.40        10.19 o
   0  10   9        173.07        180.44         9.59 o
   1  10   9         31.37         37.98         8.96 o
   2  10   9         27.40         23.08         8.78 o
   3  10   9         49.12         55.41        10.53 o
  -3  11   9          5.54          0.97         9.75 o
  -2  11   9          2.14         -5.36         9.09 o
  -1  11   9         29.44         45.99         9.92 o
   0  11   9         35.70         54.71         7.94 o
   1  11   9         42.07         49.23         9.38 o
   2  11   9         12.47         -2.37         9.85 o
   3  11   9          2.63          1.96        10.42 o
  -3  12   9         16.09         14.53        10.82 o
  -2  12   9         14.79         22.54        10.10 o
  -1  12   9         12.33         10.94         9.87 o
   0  12   9          4.93         -7.23         7.23 o
   1  12   9         18.67         19.37         9.68 o
   2  12   9         17.29          5.58        10.14 o
  -2  13   9          1.93          7.58        21.61 o
  -1  13   9         25.72         24.52        23.97 o
   0  13   9         36.27         37.13        14.37 o
   1  13   9         37.00         40.47        10.80 o
  -1 -18  10          3.18         -2.05        11.43 o
   0 -18  10         31.43         44.82        13.67 o
   1 -18  10        131.95        161.22        22.12 o
   2 -18  10        128.14        133.11        12.96 o
  -2 -17  10         38.42         33.03        12.29 o
  -1 -17  10         13.01          4.68        10.50 o
   0 -17  10          3.42          3.48         9.88 o
   1 -17  10          3.23          3.96        10.23 o
   2 -17  10          0.47         -3.83         9.34 o
   3 -17  10         36.55         37.96        11.89 o
  -3 -16  10         18.54          9.07        11.51 o
  -2 -16  10          2.76         10.72        10.29 o
  -1 -16  10         23.84         25.53        17.42 o
   0 -16  10        208.17        249.73        14.75 o
   1 -16  10        575.13        571.76        17.61 o
   2 -16  10        745.66        790.84        26.25 o
   3 -16  10        228.29        239.73        15.30 o
  -3 -15  10        181.98        214.08        15.40 o
  -2 -15  10        418.10        397.26        19.53 o
  -1 -15  10        484.60        491.22        20.79 o
   0 -15  10        196.24        193.53        13.12 o
   1 -15  10          0.43         -6.36         6.36 o
   2 -15  10         87.52         95.43         8.77 o
   3 -15  10         54.74         70.66        11.33 o
   4 -15  10         32.59         53.77        11.79 o
  -4 -14  10          9.05         11.24        12.63 o
  -3 -14  10          0.79          0.13         9.65 o
  -2 -14  10          1.30         -3.16         8.72 o
  -1 -14  10         14.86         19.32         8.92 o
   0 -14  10         47.59         47.71         6.38 o
   1 -14  10        395.15        390.23        14.08 o
   2 -14  10        161.85        190.50        10.05 o
   3 -14  10         76.42         71.20        11.06 o
   4 -14  10         93.22        118.51        12.67 o
  -4 -13  10         41.52         43.11        12.40 o
  -3 -13  10        175.74        194.93        13.77 o
  -2 -13  10        566.42        506.27        29.43 o
  -1 -13  10        345.72        350.22        17.11 o
   0 -13  10         38.46         38.17         6.13 o
   1 -13  10        493.47        529.47        15.92 o
   2 -13  10       3089.69       2843.21        58.38 o
   3 -13  10       2202.70       2098.68        44.85 o
   4 -13  10        149.63        141.51        13.04 o
   5 -13  10          6.73         15.43        11.63 o
  -4 -12  10         24.17         28.99        14.62 o
  -3 -12  10         57.95         78.85        16.21 o
  -2 -12  10        149.65        216.86        38.52 o
  -1 -12  10       1585.99       1526.79        47.55 o
   0 -12  10       2994.39       2972.95        60.01 o
   1 -12  10        307.17        286.54        20.21 o
   2 -12  10        195.56        177.04         8.98 o
   3 -12  10         71.38         64.36         7.52 o
   4 -12  10         10.56          3.06         9.65 o
   5 -12  10          4.68         -6.80        14.81 o
  -5 -11  10         13.12         23.03        11.93 o
  -4 -11  10         57.15         73.45        11.45 o
  -3 -11  10        305.64        315.26        17.32 o
  -2 -11  10        182.01        178.06        48.38 o
  -1 -11  10          9.63          5.64         7.35 o
   0 -11  10         75.03         85.27        11.38 o
   1 -11  10       1239.55       1159.56        26.33 o
   2 -11  10       1807.32       1754.22        44.43 o
   3 -11  10        536.52        569.92        16.81 o
   4 -11  10        544.16        550.21        17.45 o
   5 -11  10         14.72         -0.33        17.42 o
  -5 -10  10          4.08         14.77        11.45 o
  -4 -10  10         13.85         14.46         9.86 o
  -3 -10  10        511.26        486.30        21.74 o
  -2 -10  10       2425.93       2131.85        68.08 o
  -1 -10  10       4644.61       4339.91       107.23 o
   0 -10  10       4056.45       3904.92        77.07 o
   1 -10  10       1005.84       1007.10        23.34 o
   2 -10  10         11.01         32.03         7.14 o
   3 -10  10        638.17        647.63        17.94 o
   4 -10  10        698.26        665.75        18.82 o
   5 -10  10        298.89        330.47        17.91 o
  -5  -9  10        173.08        188.78        15.00 o
  -4  -9  10        388.93        425.03        20.06 o
  -3  -9  10        531.36        614.45        22.67 o
  -2  -9  10          4.06          9.34        16.66 o
  -1  -9  10       1197.19       1172.55        33.28 o
   0  -9  10       2976.00       2921.77        58.28 o
   1  -9  10        965.68       1004.99        34.21 o
   2  -9  10         63.34         69.15         7.20 o
   3  -9  10          1.23         -1.46         5.75 o
   4  -9  10          1.24         -2.01         6.08 o
   5  -9  10         11.27         -3.27         9.54 o
   6  -9  10         17.88         11.70        16.66 o
  -5  -8  10         37.69         45.99        11.11 o
  -4  -8  10         36.41         32.08         9.01 o
  -3  -8  10         26.66         34.60         8.11 o
  -2  -8  10         62.25         87.69         8.58 o
  -1  -8  10        450.34        431.94        19.96 o
   0  -8  10        411.86        439.01        12.34 o
   1  -8  10        136.87        136.78         8.26 o
   2  -8  10       3247.27       3122.02        64.89 o
   3  -8  10       4767.27       4631.13        91.59 o
   4  -8  10       1169.70       1191.48        27.45 o
   5  -8  10        683.05        669.03        19.46 o
   6  -8  10         31.93         18.31        15.51 o
  -6  -7  10         16.44         24.15        12.27 o
  -5  -7  10        121.44        155.49        13.22 o
  -4  -7  10        226.45        234.23        14.25 o
  -3  -7  10         12.12         23.90         7.51 o
  -2  -7  10        869.80        777.06        24.34 o
  -1  -7  10      10178.83       9480.54       227.69 o
   0  -7  10      16227.29      16663.74       318.84 o
   1  -7  10       6929.53       7188.48       138.83 o
   2  -7  10       1618.32       1623.19        34.27 o
   3  -7  10        270.95        269.97        12.00 o
   4  -7  10        144.63        147.03         8.37 o
   5  -7  10        103.39        101.08         8.75 o
  -6  -6  10          4.01         -5.26        10.72 o
  -5  -6  10        242.07        281.12        16.16 o
  -4  -6  10        453.77        445.17        19.01 o
  -3  -6  10       2772.60       2603.66        66.53 o
  -2  -6  10       3311.30       3238.31        80.65 o
  -1  -6  10          1.36         -0.76         5.21 o
   0  -6  10        135.33        135.39         5.47 o
   1  -6  10        149.11        149.56         6.05 o
   2  -6  10         34.84         38.96         5.50 o
   3  -6  10        177.23        196.46         8.51 o
   4  -6  10        270.48        234.27        14.49 o
   5  -6  10        123.90        133.44        10.87 o
   6  -6  10          2.37         -4.57         8.34 o
  -6  -5  10         19.97          0.62        11.44 o
  -5  -5  10         63.88         72.36        10.78 o
  -4  -5  10         29.57         37.33         8.43 o
  -3  -5  10          1.13          7.75         6.63 o
  -2  -5  10        326.78        343.92        34.71 o
  -1  -5  10       2470.33       2396.40        47.61 o
   0  -5  10       4355.55       4185.10        81.54 o
   1  -5  10       2056.90       1960.35        42.11 o
   2  -5  10         44.24         41.21         4.67 o
   3  -5  10        558.74        595.15        16.09 o
   4  -5  10       2351.77       2053.59        42.89 o
   5  -5  10        851.60        787.13        25.15 o
   6  -5  10        315.08        309.86        16.75 o
  -6  -4  10         14.15         10.55        11.33 o
  -5  -4  10        204.39        208.50        13.47 o
  -4  -4  10       1196.66       1124.27        25.50 o
  -3  -4  10       2026.87       1847.17        38.12 o
  -2  -4  10        701.22        720.04        16.88 o
  -1  -4  10        517.29        467.82        12.34 o
   0  -4  10       7764.71       8046.02       154.70 o
   1  -4  10       7473.13       7340.12       141.39 o
   2  -4  10       5793.87       5804.50       112.54 o
   3  -4  10       1895.30       1863.26        38.64 o
   4  -4  10        253.59        243.36        11.20 o
   5  -4  10          6.86          8.90         8.18 o
   6  -4  10          0.47          1.72         9.12 o
  -6  -3  10         40.78         41.12        11.38 o
  -5  -3  10         29.33         26.12         9.13 o
  -4  -3  10        177.54        194.03         9.93 o
  -3  -3  10        572.32        532.80        14.73 o
  -2  -3  10       2192.44       1974.83        40.02 o
  -1  -3  10       2822.95       2865.12        56.54 o
   0  -3  10        358.69        281.10        13.51 o
   1  -3  10          2.94          1.87         2.97 o
   2  -3  10          3.17          5.13         4.81 o
   3  -3  10        405.88        335.66        15.03 o
   4  -3  10       1203.21       1107.87        25.24 o
   5  -3  10        626.79        621.76        35.09 o
   6  -3  10         88.37         82.45        11.10 o
  -6  -2  10         10.90          7.13        10.45 o
  -5  -2  10          7.51         17.89         6.39 o
  -4  -2  10         19.30         37.37         5.77 o
  -3  -2  10        164.57        180.69        10.52 o
  -2  -2  10          0.43          1.91         3.86 o
  -1  -2  10       1075.74       1019.00        22.06 o
   0  -2  10       6316.24       6359.97       122.77 o
   1  -2  10       9389.89       9016.44       149.86 o
   2  -2  10       6182.23       5792.90       138.30 o
   3  -2  10        342.99        412.82        16.48 o
   4  -2  10        367.44        327.10        16.91 o
   5  -2  10        493.26        508.96        19.84 o
   6  -2  10         65.04         90.03        11.55 o
  -6  -1  10          0.39         -8.55         9.81 o
  -5  -1  10         44.50         54.51         7.24 o
  -4  -1  10        530.50        550.14        16.01 o
  -3  -1  10       3487.58       3453.97        68.47 o
  -2  -1  10       5592.81       5468.96       106.27 o
  -1  -1  10       4480.10       4104.11        80.06 o
   0  -1  10       1096.73       1147.52        28.76 o
   1  -1  10       2398.14       2459.71        60.70 o
   2  -1  10       1994.71       1917.01        62.24 o
   3  -1  10       1150.96       1114.19        31.35 o
   4  -1  10        617.91        615.49        21.37 o
   5  -1  10         70.28         57.18         9.77 o
   6  -1  10         12.28         14.23        10.23 o
  -6   0  10         98.52         99.22        11.19 o
  -5   0  10        201.77        222.24        10.54 o
  -4   0  10        318.30        285.58        12.11 o
  -3   0  10         40.47         50.22         7.52 o
  -2   0  10         37.31         47.51        11.05 o
  -1   0  10        136.42        142.01         8.18 o
   0   0  10        234.71        204.39         8.24 o
   1   0  10        834.83        757.05        37.57 o
   2   0  10        103.34        103.58         7.90 o
   3   0  10       1558.10       1473.65        64.78 o
   4   0  10         25.79         15.57         7.59 o
   5   0  10        400.19        404.60        20.53 o
   6   0  10        178.19        200.28        14.70 o
  -6   1  10          2.64         -0.12         8.67 o
  -5   1  10          0.05          2.32         6.18 o
  -4   1  10        421.50        446.18        14.60 o
  -3   1  10       1878.57       1703.85        58.13 o
  -2   1  10        479.53        392.74        12.30 o
  -1   1  10       1347.84       1358.82        28.67 o
   0   1  10        102.40        156.65        14.06 o
   1   1  10        466.32        516.10        17.68 o
   2   1  10       5794.46       5590.91       196.56 o
   3   1  10       4315.34       4284.15       138.90 o
   4   1  10        506.59        487.52        18.71 o
   5   1  10         23.50         35.34         9.24 o
   6   1  10          6.76          5.29        10.10 o
  -6   2  10         70.53         68.03        10.97 o
  -5   2  10         48.34         44.86         8.54 o
  -4   2  10        484.68        446.76        13.98 o
  -3   2  10       2708.65       2557.83        51.86 o
  -2   2  10       4183.03       4187.01        82.29 o
  -1   2  10       2487.86       2497.21        50.09 o
   0   2  10       1956.05       1793.23        59.19 o
   1   2  10       1239.53       1191.72        32.47 o
   2   2  10          0.01          4.90         6.96 o
   3   2  10          0.59          7.07        14.75 o
   4   2  10         16.57         19.45         8.00 o
   5   2  10          4.69         12.56         9.16 o
  -6   3  10         56.52         50.11        10.56 o
  -5   3  10        185.23        188.70        11.94 o
  -4   3  10        179.22        186.92        14.57 o
  -3   3  10        190.16        185.72         9.14 o
  -2   3  10        165.44        188.45        10.67 o
  -1   3  10          0.31         -0.47         4.39 o
   0   3  10         19.64         14.80         4.35 o
   1   3  10        390.69        357.19        20.22 o
   2   3  10        489.77        481.19        18.32 o
   3   3  10        372.74        385.23        17.10 o
   4   3  10         35.48         27.35        16.21 o
   5   3  10          8.82         13.89         9.33 o
  -6   4  10          0.42          3.81         9.75 o
  -5   4  10          0.65         -3.69         8.04 o
  -4   4  10          6.01         -8.41        16.02 o
  -3   4  10        111.11        118.70        11.70 o
  -2   4  10        953.11        804.47        19.52 o
  -1   4  10       1799.75       1659.89        42.54 o
   0   4  10        508.59        469.87        19.52 o
   1   4  10          0.08          0.04         6.20 o
   2   4  10        658.83        683.90        22.71 o
   3   4  10        745.11        708.22        23.12 o
   4   4  10        392.30        393.49        17.64 o
   5   4  10         84.18         69.43        11.49 o
  -5   5  10        101.09        110.72        11.28 o
  -4   5  10        136.95        157.17        11.33 o
  -3   5  10          9.13          2.69         6.42 o
  -2   5  10         49.25         56.92         9.25 o
  -1   5  10       1251.73       1250.52        34.15 o
   0   5  10       1004.92        918.85        21.30 o
   1   5  10        346.20        317.40        11.76 o
   2   5  10        311.35        277.35        18.31 o
   3   5  10          0.24          1.83         7.85 o
   4   5  10          0.66         -2.27         8.48 o
   5   5  10          0.62         15.32        16.08 o
  -5   6  10          7.93         10.79         9.83 o
  -4   6  10         63.41         78.07        10.28 o
  -3   6  10         56.85         55.90         8.99 o
  -2   6  10         12.11          0.35        10.86 o
  -1   6  10        162.59        176.08         8.36 o
   0   6  10         12.66         10.21         5.94 o
   1   6  10          4.27         -0.82         5.34 o
   2   6  10        215.10        230.86        14.09 o
   3   6  10        240.38        235.68        14.32 o
   4   6  10        136.32        150.13        13.10 o
   5   6  10         41.77         64.08        13.10 o
  -5   7  10          3.85          6.70        16.78 o
  -4   7  10          1.22         15.24         9.16 o
  -3   7  10         18.27         10.93         8.32 o
  -2   7  10        134.62        126.39         7.50 o
  -1   7  10        562.70        533.96        15.39 o
   0   7  10        802.06        710.60        20.29 o
   1   7  10        356.84        329.85        12.28 o
   2   7  10         81.17         78.78         9.63 o
   3   7  10          2.85          5.78         8.20 o
   4   7  10         36.21         47.98        10.77 o
  -5   8  10         32.65         26.03        11.59 o
  -4   8  10        102.43         95.73        11.78 o
  -3   8  10        140.25        160.48        12.00 o
  -2   8  10         77.93         79.73         9.83 o
  -1   8  10         21.90         23.93         6.17 o
   0   8  10        143.04        169.69        16.52 o
   1   8  10         77.84         83.86         7.39 o
   2   8  10          3.41         -0.29         7.91 o
   3   8  10          4.17          1.31         8.88 o
   4   8  10          1.47         -3.72         9.61 o
  -4   9  10          1.67          6.95        10.11 o
  -3   9  10          5.09         11.88         9.12 o
  -2   9  10          4.72          1.46         8.36 o
  -1   9  10         32.55         41.94         6.99 o
   0   9  10          1.53         -4.15         6.33 o
   1   9  10         17.57         13.47         7.98 o
   2   9  10          0.16         -2.02         8.25 o
   3   9  10         40.48         45.55        10.22 o
  -4  10  10         10.90          2.89        10.83 o
  -3  10  10         11.56          5.90         9.51 o
  -2  10  10          0.63          4.70         8.63 o
  -1  10  10         13.43         11.24        12.01 o
   0  10  10        163.40        160.04         9.56 o
   1  10  10        200.88        179.98        12.37 o
   2  10  10         83.89         85.62        10.55 o
   3  10  10         26.97         25.53        10.19 o
  -3  11  10         28.52         23.23        10.42 o
  -2  11  10         35.39         49.02        10.93 o
  -1  11  10          9.88          6.98         9.31 o
   0  11  10          0.84          5.40         7.50 o
   1  11  10         11.94         -1.13         8.44 o
   2  11  10          2.27          4.55         9.03 o
  -2  12  10          2.82        -10.73        12.65 o
  -1  12  10         15.21         -0.16        10.35 o
   0  12  10         52.62         39.03        14.49 o
   1  12  10          8.92          6.13         9.81 o
  -1 -18  11        146.36        144.38        14.60 o
   0 -18  11        146.03        149.79        14.47 o
   1 -18  11         36.55         54.04        18.31 o
  -2 -17  11          1.73         -3.36        10.69 o
  -1 -17  11          4.49         -9.60        16.34 o
   0 -17  11         77.41         76.75        11.96 o
   1 -17  11         98.08        115.82        12.67 o
   2 -17  11        286.50        291.42        21.17 o
   3 -17  11        121.33        106.30        13.13 o
  -3 -16  11         78.92        104.70        13.65 o
  -2 -16  11        263.18        291.67        19.71 o
  -1 -16  11        471.58        440.57        25.30 o
   0 -16  11        375.58        390.59        19.50 o
   1 -16  11         52.39         37.24         7.79 o
   2 -16  11         11.91         20.07         9.96 o
   3 -16  11        147.10        177.22        16.85 o
  -3 -15  11         33.33         30.48        11.76 o
  -2 -15  11          1.47         -3.48         9.40 o
  -1 -15  11        133.41        133.62        12.13 o
   0 -15  11        185.22        194.03        13.21 o
   1 -15  11        145.60        168.41         9.51 o
   2 -15  11         14.06         22.33         7.50 o
   3 -15  11          0.09         -9.33         9.33 o
   4 -15  11          2.36         -1.22        10.57 o
  -4 -14  11          7.80          5.53        12.18 o
  -3 -14  11          2.54          0.92         9.65 o
  -2 -14  11         39.21         35.56         9.85 o
  -1 -14  11        186.93        194.47        12.79 o
   0 -14  11          1.71         -0.45         8.23 o
   1 -14  11        250.03        251.23        11.93 o
   2 -14  11        396.00        440.84        26.11 o
   3 -14  11        949.91        988.53        30.70 o
   4 -14  11        425.26        405.90        20.16 o
  -4 -13  11         24.70         45.00        12.32 o
  -3 -13  11          0.95          0.31         9.29 o
  -2 -13  11        186.43        177.04        12.65 o
  -1 -13  11       1271.09       1135.73        40.49 o
   0 -13  11       2937.96       2699.35        55.07 o
   1 -13  11       2073.30       2011.46        42.57 o
   2 -13  11        745.01        671.81        19.17 o
   3 -13  11         99.68        103.34         8.84 o
   4 -13  11        145.14        158.61        13.57 o
   5 -13  11        103.51        140.27        38.71 o
  -4 -12  11        248.95        229.97        15.73 o
  -3 -12  11        482.08        470.36        20.45 o
  -2 -12  11        271.08        292.33        16.20 o
  -1 -12  11         46.00         49.08         9.11 o
   0 -12  11          0.12         -5.14         5.14 o
   1 -12  11         61.66         53.02         6.49 o
   2 -12  11         54.55         69.20         7.89 o
   3 -12  11        147.94        162.99         9.51 o
   4 -12  11        200.61        215.92        23.08 o
   5 -12  11          6.35         -5.71        10.45 o
  -5 -11  11          0.34         -0.53        13.03 o
  -4 -11  11          4.46         13.20        10.38 o
  -3 -11  11         43.25         50.16        12.33 o
  -2 -11  11        285.89        280.61        14.92 o
  -1 -11  11        729.33        725.12        42.66 o
   0 -11  11       1771.94       1795.17        37.69 o
   1 -11  11        435.94        408.44        13.61 o
   2 -11  11        164.28        126.02        10.72 o
   3 -11  11        501.49        460.83        15.24 o
   4 -11  11        982.53        947.16        24.07 o
   5 -11  11        170.72        151.43        13.47 o
  -5 -10  11        109.91        136.34        27.27 o
  -4 -10  11        429.76        451.74        21.05 o
  -3 -10  11        871.59        806.13        27.26 o
  -2 -10  11        133.00        140.61        19.90 o
  -1 -10  11         28.58         44.28         7.73 o
   0 -10  11        202.54        198.26        17.79 o
   1 -10  11       3672.50       3630.50        72.23 o
   2 -10  11       4362.01       4527.47        89.57 o
   3 -10  11        456.32        476.39        14.95 o
   4 -10  11         29.17         15.67         6.97 o
   5 -10  11          0.75          2.57        13.99 o
  -5  -9  11         34.45         44.41        11.82 o
  -4  -9  11        181.24        203.68        13.70 o
  -3  -9  11        793.95        695.09        24.60 o
  -2  -9  11        697.75        589.17        21.26 o
  -1  -9  11       1346.63       1384.09        38.16 o
   0  -9  11        829.81        762.88        29.48 o
   1  -9  11          2.03         -4.73         4.73 o
   2  -9  11         34.30         49.60        10.34 o
   3  -9  11        370.97        382.27        13.48 o
   4  -9  11        651.88        641.93        21.72 o
   5  -9  11        467.09        513.49        17.45 o
  -5  -8  11          1.03         16.06        13.16 o
  -4  -8  11         16.13         25.62         8.98 o
  -3  -8  11         68.43         80.94        14.68 o
  -2  -8  11         23.72         18.50         7.04 o
  -1  -8  11       2373.65       2304.06        59.14 o
   0  -8  11       8182.34       7712.24       148.91 o
   1  -8  11       7845.31       7963.55       154.13 o
   2  -8  11       2494.87       2409.72        49.43 o
   3  -8  11        204.25        259.89        12.03 o
   4  -8  11          6.39          8.77        10.28 o
   5  -8  11        267.31        295.25        14.01 o
   6  -8  11         76.59         74.25        15.38 o
  -5  -7  11        105.78        132.26        26.25 o
  -4  -7  11        499.87        423.57        19.21 o
  -3  -7  11       3111.06       2856.95        97.64 o
  -2  -7  11       5512.69       5474.37       133.71 o
  -1  -7  11       1104.37       1037.97        29.68 o
   0  -7  11         23.84         33.90         4.20 o
   1  -7  11        507.29        496.32        13.55 o
   2  -7  11       3666.48       3550.47        70.60 o
   3  -7  11       1493.36       1440.25        31.60 o
   4  -7  11         41.66         61.40        10.67 o
   5  -7  11          4.93          9.65         7.14 o
   6  -7  11          1.87          3.81        12.08 o
  -6  -6  11         82.44         61.23        12.68 o
  -5  -6  11        168.79        192.72        21.87 o
  -4  -6  11        125.41        127.55        11.02 o
  -3  -6  11         13.74         21.19         7.50 o
  -2  -6  11        312.00        344.50        22.25 o
  -1  -6  11        458.38        466.15        17.50 o
   0  -6  11          1.98         16.59         4.02 o
   1  -6  11        252.89        271.32         9.83 o
   2  -6  11         84.62         88.36         5.97 o
   3  -6  11         50.52         53.07         7.51 o
   4  -6  11        352.22        362.09        19.45 o
   5  -6  11        422.73        397.46        17.45 o
   6  -6  11        314.64        291.11        16.71 o
  -6  -5  11          0.18         -2.34        11.14 o
  -5  -5  11          0.06         13.26         9.38 o
  -4  -5  11        128.76        125.65        10.56 o
  -3  -5  11        808.85        798.03        25.48 o
  -2  -5  11       1084.82       1031.24        29.73 o
  -1  -5  11        131.13        165.37        21.27 o
   0  -5  11       2622.39       2522.88        50.25 o
   1  -5  11       5090.68       4914.02        95.42 o
   2  -5  11       7594.22       7800.57       150.47 o
   3  -5  11       2936.39       2797.11        56.41 o
   4  -5  11        470.09        446.10        14.45 o
   5  -5  11        108.65        102.50        10.28 o
   6  -5  11          4.76          2.96         9.60 o
  -6  -4  11         45.87         43.92        12.15 o
  -5  -4  11        119.99        147.96        12.08 o
  -4  -4  11        256.10        253.97        10.57 o
  -3  -4  11       1166.87       1101.35        30.44 o
  -2  -4  11       4142.53       3793.56        74.44 o
  -1  -4  11       9057.87       8869.47       170.63 o
   0  -4  11       3669.23       3426.92        67.32 o
   1  -4  11        227.44        239.15        13.13 o
   2  -4  11          1.00          2.82         3.87 o
   3  -4  11        265.60        245.02        10.87 o
   4  -4  11         63.30         81.36         6.86 o
   5  -4  11         35.38         48.05        11.76 o
   6  -4  11         20.36          1.10         9.52 o
  -6  -3  11         45.31         33.05        11.64 o
  -5  -3  11        237.20        265.46        15.24 o
  -4  -3  11        541.49        512.79        15.97 o
  -3  -3  11        227.04        231.01         9.60 o
  -2  -3  11         24.87         18.73         4.24 o
  -1  -3  11          1.28          1.38         4.80 o
   0  -3  11        206.13        237.67        12.93 o
   1  -3  11       1826.03       1840.66        37.32 o
   2  -3  11       2199.16       2193.14        55.09 o
   3  -3  11        814.95        772.81        23.96 o
   4  -3  11         20.88         32.97         7.91 o
   5  -3  11         57.10         55.75         9.39 o
   6  -3  11         79.72         85.24        16.40 o
  -6  -2  11          0.19          3.36        10.75 o
  -5  -2  11          1.01          4.61         6.56 o
  -4  -2  11         65.34         69.01         6.44 o
  -3  -2  11        652.22        643.87        16.68 o
  -2  -2  11       2834.24       2660.03        53.11 o
  -1  -2  11       6065.70       5818.08       112.84 o
   0  -2  11       1654.90       1571.31        32.38 o
   1  -2  11        353.36        377.16        15.99 o
   2  -2  11       1941.60       1979.31        50.25 o
   3  -2  11       2021.31       1964.62        50.71 o
   4  -2  11       1045.44        871.46        27.02 o
   5  -2  11        283.88        294.39        16.00 o
   6  -2  11         19.82         27.92        10.38 o
  -6  -1  11         62.26         38.52        14.62 o
  -5  -1  11        273.50        259.68        12.67 o
  -4  -1  11        972.45        904.63        25.00 o
  -3  -1  11          1.02          6.77         8.52 o
  -2  -1  11        209.86        269.49        10.57 o
  -1  -1  11       2244.41       2137.16        43.29 o
   0  -1  11       5555.82       5899.65       114.22 o
   1  -1  11       1289.87       1250.29        33.50 o
   2  -1  11         83.61         78.48         7.65 o
   3  -1  11        249.73        224.70        22.76 o
   4  -1  11         39.41         45.70         8.65 o
   5  -1  11          3.98          7.97         8.97 o
   6  -1  11         21.03         23.88        10.32 o
  -6   0  11          1.25        -10.93        12.08 o
  -5   0  11         25.10         19.83         6.70 o
  -4   0  11        100.26        132.36         7.86 o
  -3   0  11        656.83        632.04        24.16 o
  -2   0  11          8.52         13.70         4.78 o
  -1   0  11        205.70        223.60        11.71 o
   0   0  11         84.41         91.63         5.30 o
   1   0  11       2609.51       2458.98       146.53 o
   2   0  11       1351.89       1384.44        54.42 o
   3   0  11         44.78         66.39         8.16 o
   4   0  11        236.69        227.15        13.21 o
   5   0  11        237.86        230.06        20.34 o
   6   0  11          0.95          5.28        10.18 o
  -6   1  11          5.72          4.26         9.05 o
  -5   1  11         14.74         13.52         7.63 o
  -4   1  11         55.15         55.38         6.67 o
  -3   1  11         27.84         26.31         6.96 o
  -2   1  11       1249.34       1294.54        28.15 o
  -1   1  11       7677.31       7088.39       137.30 o
   0   1  11       4879.88       4886.24       102.44 o
   1   1  11        922.98        898.02        26.32 o
   2   1  11        506.59        512.59        26.89 o
   3   1  11          5.41         27.72         7.32 o
   4   1  11        195.87        189.57        12.59 o
   5   1  11         59.87         70.68        10.61 o
  -6   2  11         17.95         24.13        10.20 o
  -5   2  11        110.89        115.58        12.90 o
  -4   2  11        808.74        832.57        20.60 o
  -3   2  11       2633.26       2566.70        52.28 o
  -2   2  11         65.10         67.78         6.20 o
  -1   2  11          7.53          0.48         5.12 o
   0   2  11        127.90        124.47        11.09 o
   1   2  11        846.31        771.20        23.67 o
   2   2  11         46.74         58.33         8.52 o
   3   2  11        386.46        421.35        17.58 o
   4   2  11         12.44          7.81         8.04 o
   5   2  11          5.62          3.11         9.15 o
  -5   3  11          0.01         17.76         8.63 o
  -4   3  11          4.90         10.38         5.93 o
  -3   3  11        372.34        361.51        12.98 o
  -2   3  11          1.55         16.25         5.53 o
  -1   3  11        137.77        195.40         9.67 o
   0   3  11        477.89        395.48        12.07 o
   1   3  11         12.30          2.61         6.25 o
   2   3  11        385.33        403.55        17.38 o
   3   3  11        457.17        475.91        28.42 o
   4   3  11        421.02        396.99        17.95 o
   5   3  11        210.61        222.88        17.23 o
  -5   4  11         90.52         75.40        24.92 o
  -4   4  11         85.54         76.63        13.73 o
  -3   4  11          5.77          4.70         6.32 o
  -2   4  11        180.15        240.79        10.95 o
  -1   4  11        643.87        743.27        19.84 o
   0   4  11       1559.74       1424.59        30.42 o
   1   4  11       1852.70       1757.60        46.19 o
   2   4  11       1155.56       1067.67        31.14 o
   3   4  11        183.80        196.53        12.08 o
   4   4  11          0.05         -7.70        21.23 o
   5   4  11          0.22         -9.88         9.88 o
  -5   5  11         18.10          8.20         9.71 o
  -4   5  11        109.44        120.58        10.91 o
  -3   5  11        317.43        321.19        13.99 o
  -2   5  11        739.77        735.22        18.91 o
  -1   5  11         21.13         27.55         5.63 o
   0   5  11         58.07         49.28         5.89 o
   1   5  11         20.95         16.41         5.57 o
   2   5  11          1.05         -0.91         7.33 o
   3   5  11         21.19         22.03         8.77 o
   4   5  11         35.76         25.80         9.62 o
   5   5  11         36.81         33.70        11.15 o
  -5   6  11          9.19         11.85        10.49 o
  -4   6  11          0.24          3.36        12.46 o
  -3   6  11          0.22          3.78         8.13 o
  -2   6  11        145.87        114.49         7.48 o
  -1   6  11         43.66         44.26         6.08 o
   0   6  11        360.25        380.77        12.69 o
   1   6  11        213.92        206.49        10.84 o
   2   6  11         83.43         94.81         9.71 o
   3   6  11          4.31          3.93         8.29 o
   4   6  11         19.85         29.19        10.11 o
  -5   7  11         10.91          8.50        10.64 o
  -4   7  11         91.01         71.63        11.20 o
  -3   7  11        189.68        175.34        12.18 o
  -2   7  11        142.02        147.49        11.57 o
  -1   7  11          7.43          7.24         6.07 o
   0   7  11         28.98         35.55         6.39 o
   1   7  11        142.10        127.80        10.36 o
   2   7  11        172.26        176.85        11.93 o
   3   7  11         99.91        108.18        11.06 o
   4   7  11         11.04          4.66         9.83 o
  -4   8  11          0.00          0.62        10.38 o
  -3   8  11         15.07          7.69         9.21 o
  -2   8  11         41.46         35.49         9.48 o
  -1   8  11         89.01         90.85         7.62 o
   0   8  11          3.66          8.27         6.32 o
   1   8  11          5.37          5.53         8.77 o
   2   8  11          0.07          2.41         8.11 o
   3   8  11          4.75          8.69         9.28 o
  -4   9  11          0.00        -10.74        10.74 o
  -3   9  11          6.42          3.72         9.35 o
  -2   9  11          1.16         -3.54        10.81 o
  -1   9  11          9.78          5.16         6.76 o
   0   9  11          0.50         -6.42         6.42 o
   1   9  11        127.40        153.21        11.55 o
   2   9  11        117.56        124.38        11.52 o
   3   9  11         45.52         47.34        10.70 o
  -3  10  11         35.86         25.06        10.67 o
  -2  10  11         84.93         76.23        10.83 o
  -1  10  11         96.99         94.40        18.50 o
   0  10  11         33.75         26.64        11.12 o
   1  10  11          1.35          1.41         8.85 o
   2  10  11          3.59          2.61         9.29 o
  -2  11  11          0.14         -5.54        10.23 o
  -1  11  11          2.26          2.89         9.70 o
   0  11  11          0.18         11.45         9.25 o
   1  11  11          2.01         18.87         9.16 o
  -1  12  11          8.77          4.78        13.22 o
   0  12  11          0.94          5.85        14.11 o
   0 -18  12          4.36        -11.16        11.16 o
   1 -18  12          0.50         36.62        16.53 o
  -2 -17  12         76.05         72.11        12.63 o
  -1 -17  12         81.23         90.35        12.79 o
   0 -17  12        133.18        130.09        13.43 o
   1 -17  12        147.17        140.94        13.57 o
   2 -17  12          0.00         -5.57        14.62 o
  -2 -16  12         15.99         17.95        13.16 o
  -1 -16  12        159.36        184.62        14.19 o
   0 -16  12        361.11        380.35        19.23 o
   1 -16  12        434.82        424.42        20.45 o
   2 -16  12        357.64        350.55        18.34 o
   3 -16  12         86.19         97.93        12.24 o
  -3 -15  12        101.19         94.79        13.27 o
  -2 -15  12         71.47         54.64        10.89 o
  -1 -15  12         17.53         11.53        14.56 o
   0 -15  12          2.55          1.25         9.03 o
   1 -15  12          1.42         -6.37         6.37 o
   2 -15  12         32.89         36.57         7.66 o
   3 -15  12        202.80        245.22        15.12 o
   4 -15  12        235.70        282.34        17.27 o
  -3 -14  12          5.81          9.37        11.19 o
  -2 -14  12          8.09          9.19         9.16 o
  -1 -14  12        502.08        514.05        21.27 o
   0 -14  12        670.99        619.09        22.90 o
   1 -14  12       1209.63       1214.36        28.37 o
   2 -14  12       1337.82       1304.45        30.56 o
   3 -14  12        123.05        135.88        21.36 o
   4 -14  12         20.97         31.61        11.19 o
  -4 -13  12        217.17        232.70        24.47 o
  -3 -13  12        451.72        436.46        20.45 o
  -2 -13  12        512.88        473.34        29.31 o
  -1 -13  12        550.22        492.34        20.41 o
   0 -13  12          9.31          0.27         8.93 o
   1 -13  12        408.32        402.92        14.27 o
   2 -13  12        397.89        418.71        15.58 o
   3 -13  12        134.41        147.73         9.97 o
   4 -13  12         31.39         25.53        10.45 o
  -4 -12  12          0.13         -2.58        10.51 o
  -3 -12  12         14.90         23.95         9.77 o
  -2 -12  12         36.10         28.16         9.03 o
  -1 -12  12         13.10         19.72         8.29 o
   0 -12  12        182.03        202.95         9.80 o
   1 -12  12        325.29        298.83        12.05 o
   2 -12  12         17.68          8.52         6.65 o
   3 -12  12         14.97         26.11        10.89 o
   4 -12  12        292.46        294.10        16.30 o
   5 -12  12        414.74        438.46        21.37 o
  -5 -11  12          7.66          9.53        19.07 o
  -4 -11  12         66.81         85.83        12.40 o
  -3 -11  12        281.46        282.57        16.09 o
  -2 -11  12        432.10        397.45        17.81 o
  -1 -11  12         19.41         43.69         8.84 o
   0 -11  12       1626.00       1508.42        41.42 o
   1 -11  12       2496.27       2421.76        49.68 o
   2 -11  12       2798.73       2663.76        54.70 o
   3 -11  12       2377.86       2250.67        47.45 o
   4 -11  12        372.94        383.66        21.29 o
   5 -11  12          5.41         14.03        11.26 o
  -5 -10  12         25.79         49.00        12.58 o
  -4 -10  12         40.21         53.01        11.12 o
  -3 -10  12        804.76        765.55        26.48 o
  -2 -10  12       2087.50       2089.30        66.37 o
  -1 -10  12       1789.75       1692.28        48.50 o
   0 -10  12        531.83        487.38        13.58 o
   1 -10  12         56.72         49.94         6.28 o
   2 -10  12         13.85          4.55         6.86 o
   3 -10  12         10.12          7.01         6.31 o
   4 -10  12          6.26         17.44         7.47 o
   5 -10  12         20.88         27.83        15.19 o
  -5  -9  12         86.74         74.32        13.07 o
  -4  -9  12        141.84        155.86        13.67 o
  -3  -9  12         34.79         36.01        12.84 o
  -2  -9  12         11.11          8.74         7.39 o
  -1  -9  12         12.28         22.79         6.84 o
   0  -9  12         40.45         41.25         4.58 o
   1  -9  12       1820.09       1817.48        37.90 o
   2  -9  12       4350.10       4371.84        86.52 o
   3  -9  12        844.49        878.61        21.89 o
   4  -9  12          4.02          2.14         6.87 o
   5  -9  12        116.18         87.96         9.22 o
  -5  -8  12          0.56         -0.69        10.46 o
  -4  -8  12        168.15        199.81        13.42 o
  -3  -8  12        527.70        507.40        20.27 o
  -2  -8  12       1063.37        973.80        34.14 o
  -1  -8  12       7823.07       7777.39       188.02 o
   0  -8  12      12415.62      12335.13       236.84 o
   1  -8  12         23.79         18.59         4.67 o
   2  -8  12       4111.13       4014.27       102.86 o
   3  -8  12       2326.78       2233.29        46.52 o
   4  -8  12       1160.72       1026.24        25.94 o
   5  -8  12        295.80        362.32        17.54 o
  -5  -7  12         36.03         56.88        11.14 o
  -4  -7  12        223.45        220.55        14.43 o
  -3  -7  12        296.71        299.87        16.46 o
  -2  -7  12        205.64        226.68        23.33 o
  -1  -7  12       5384.77       5123.34       153.59 o
   0  -7  12       4704.58       4511.74        88.85 o
   1  -7  12       1760.83       1744.99        36.23 o
   2  -7  12         44.02         52.61         8.16 o
   3  -7  12          0.68          6.13         5.30 o
   4  -7  12          2.36          4.86         5.76 o
   5  -7  12         67.30         94.53        10.36 o
   6  -7  12         52.57         56.20        14.24 o
  -5  -6  12         66.64         62.45        11.21 o
  -4  -6  12         63.94         55.69         9.59 o
  -3  -6  12         93.34        111.41         9.44 o
  -2  -6  12         16.86         30.27         6.94 o
  -1  -6  12          6.37         11.45         4.13 o
   0  -6  12        317.65        273.31        10.08 o
   1  -6  12        893.29        919.88        20.95 o
   2  -6  12       4905.08       5032.81        98.47 o
   3  -6  12       3734.24       3630.32        72.34 o
   4  -6  12        887.99        916.36        22.17 o
   5  -6  12        306.30        283.98        18.44 o
   6  -6  12          4.35         11.70        10.10 o
  -6  -5  12          5.90          7.72        12.97 o
  -5  -5  12         22.14         41.25        10.44 o
  -4  -5  12          8.08          4.42        10.30 o
  -3  -5  12        261.97        326.95        23.71 o
  -2  -5  12       2826.04       2609.76        66.13 o
  -1  -5  12       8923.12       8155.69       164.63 o
   0  -5  12       9152.74       8674.63       167.24 o
   1  -5  12       3258.52       3082.14        61.02 o
   2  -5  12        490.61        478.34        17.09 o
   3  -5  12         93.45        105.80         6.78 o
   4  -5  12        633.40        602.67        16.75 o
   5  -5  12        167.64        205.06        31.72 o
   6  -5  12         23.33         24.95        10.52 o
  -6  -4  12         39.42         35.46        14.94 o
  -5  -4  12        418.24        409.45        19.46 o
  -4  -4  12        246.11        249.42        14.42 o
  -3  -4  12       1563.83       1451.52        37.41 o
  -2  -4  12        434.82        441.35        18.09 o
  -1  -4  12        227.15        274.78        17.48 o
   0  -4  12        478.01        391.83        11.91 o
   1  -4  12        197.51        207.74         8.84 o
   2  -4  12         86.73        106.05         8.18 o
   3  -4  12        310.32        325.01        15.44 o
   4  -4  12         94.59         92.22         9.45 o
   5  -4  12          0.03          0.34        15.89 o
   6  -4  12         39.28         35.10        10.37 o
  -6  -3  12          9.59          5.16        11.64 o
  -5  -3  12          5.22         10.77         9.40 o
  -4  -3  12        110.49        104.89         7.64 o
  -3  -3  12         16.63         20.41         4.96 o
  -2  -3  12        269.11        296.86        10.98 o
  -1  -3  12       1040.71        952.74        21.46 o
   0  -3  12       1221.01       1134.05        25.87 o
   1  -3  12        161.51        163.53         9.30 o
   2  -3  12        223.93        231.60        21.61 o
   3  -3  12       3029.54       2866.16        71.67 o
   4  -3  12       2379.16       2290.94        59.16 o
   5  -3  12        453.69        448.71        19.03 o
   6  -3  12        122.36        119.98        12.61 o
  -6  -2  12         16.24         16.72        10.89 o
  -5  -2  12        126.21        136.53        12.22 o
  -4  -2  12        405.62        404.56        13.77 o
  -3  -2  12        215.03        190.86         8.60 o
  -2  -2  12         35.21         36.64         6.12 o
  -1  -2  12       1713.00       1703.73        35.38 o
   0  -2  12       6992.85       6757.01       130.80 o
   1  -2  12       7320.85       7130.52       191.30 o
   2  -2  12       2235.26       2203.00        64.71 o
   3  -2  12        688.85        690.57        22.50 o
   4  -2  12         11.31          7.27         7.76 o
   5  -2  12         32.71         26.33        13.92 o
   6  -2  12          0.32         -3.53         9.94 o
  -6  -1  12          1.82          2.54        14.75 o
  -5  -1  12         33.16         40.93         7.09 o
  -4  -1  12        518.35        496.69        20.00 o
  -3  -1  12        212.42        235.32        10.81 o
  -2  -1  12       1677.57       1623.97        34.11 o
  -1  -1  12        606.78        690.96        18.57 o
   0  -1  12          1.27         -0.62         5.87 o
   1  -1  12         22.45         22.65        15.32 o
   2  -1  12        153.74        168.01         9.94 o
   3  -1  12        349.03        315.48        20.34 o
   4  -1  12        615.14        567.26        20.75 o
   5  -1  12         91.33         91.33        10.69 o
  -6   0  12          4.65         -2.16        12.71 o
  -5   0  12         10.48         10.23         6.56 o
  -4   0  12          5.27          5.55         5.91 o
  -3   0  12        326.10        323.68        11.94 o
  -2   0  12        181.88        188.89         9.42 o
  -1   0  12       1997.02       1950.10        40.05 o
   0   0  12       3589.90       3602.24        71.06 o
   1   0  12       2783.60       2841.76        70.50 o
   2   0  12        399.05        389.63        16.47 o
   3   0  12         87.82         90.88        12.40 o
   4   0  12        567.47        554.92        20.72 o
   5   0  12        239.90        249.63        17.61 o
  -6   1  12          1.21          2.42        12.97 o
  -5   1  12         54.82         64.08         9.12 o
  -4   1  12        537.08        527.71        15.83 o
  -3   1  12       1467.34       1401.17        30.68 o
  -2   1  12        855.36        815.03        19.80 o
  -1   1  12        270.53        282.08        26.25 o
   0   1  12        283.85        353.99        11.46 o
   1   1  12       2146.42       2194.88        55.78 o
   2   1  12       1476.32       1465.54        39.49 o
   3   1  12        414.74        397.28        17.24 o
   4   1  12        259.77        258.56        15.00 o
   5   1  12          2.22         -9.07         9.07 o
  -5   2  12         25.10         30.45         8.68 o
  -4   2  12          0.06          8.80         6.12 o
  -3   2  12        206.67        225.99        19.28 o
  -2   2  12        117.11        156.72         7.81 o
  -1   2  12        313.83        354.99        11.96 o
   0   2  12         47.24         47.52         7.64 o
   1   2  12          2.38         18.88         6.96 o
   2   2  12        339.01        384.30        16.95 o
   3   2  12         82.49         85.68        11.63 o
   4   2  12        266.60        244.40        15.00 o
   5   2  12        234.31        241.54        14.87 o
  -5   3  12          0.04          2.47         8.79 o
  -4   3  12         14.19         18.03         8.63 o
  -3   3  12        310.84        282.26        11.72 o
  -2   3  12       1055.81       1089.95        24.95 o
  -1   3  12         55.40         24.84         7.20 o
   0   3  12        860.38        880.27        20.66 o
   1   3  12       2598.84       2745.51        68.63 o
   2   3  12       2445.62       2418.76        61.75 o
   3   3  12        452.21        426.58        17.93 o
   4   3  12         42.91         42.63         9.79 o
   5   3  12          7.45         20.00        11.32 o
  -5   4  12          1.17          2.26         9.19 o
  -4   4  12         42.08         54.13         9.37 o
  -3   4  12        766.74        720.99        19.65 o
  -2   4  12       1940.79       1901.20        40.06 o
  -1   4  12        976.82       1042.05        24.01 o
   0   4  12        411.96        398.21        18.70 o
   1   4  12         50.50         38.53         8.77 o
   2   4  12         20.44         33.24         9.60 o
   3   4  12         59.67         59.51         9.38 o
   4   4  12          2.43         -4.06         8.83 o
   5   4  12          8.70         11.22        10.31 o
  -5   5  12         44.97         56.61        11.41 o
  -4   5  12         35.76         49.62         9.96 o
  -3   5  12         55.05         49.31         9.12 o
  -2   5  12         66.63         93.69         7.47 o
  -1   5  12         24.85         35.41         6.05 o
   0   5  12          0.03         -5.20         5.20 o
   1   5  12         37.04         35.53        12.71 o
   2   5  12         35.06         53.57         8.71 o
   3   5  12          5.32          9.33         8.42 o
   4   5  12          0.27         -8.94         8.94 o
  -5   6  12          0.02         -9.35        10.48 o
  -4   6  12         34.44         19.20        11.95 o
  -3   6  12         44.16         43.16         9.48 o
  -2   6  12         91.30         67.58         7.33 o
  -1   6  12        255.69        222.98        11.07 o
   0   6  12          6.33          7.46         5.69 o
   1   6  12        193.41        187.76        11.62 o
   2   6  12        374.99        364.84        16.88 o
   3   6  12        233.95        237.73        14.39 o
   4   6  12         72.35         89.52        11.86 o
  -4   7  12          5.06         -6.28         9.76 o
  -3   7  12         10.58          8.34         9.12 o
  -2   7  12        113.90        108.41        10.71 o
  -1   7  12        370.62        349.25        13.15 o
   0   7  12        158.08        143.40         8.55 o
   1   7  12         97.18        101.03        10.28 o
   2   7  12         22.70         22.39         8.88 o
   3   7  12          2.54         -1.43         9.12 o
   4   7  12          0.15          3.84        10.30 o
  -4   8  12         16.32          7.35        11.01 o
  -3   8  12          4.67         -3.65         9.62 o
  -2   8  12          4.32         -6.19         9.28 o
  -1   8  12         41.01         50.28         7.14 o
   0   8  12          5.50          1.27         6.48 o
   1   8  12          9.76         17.01         8.67 o
   2   8  12         68.14         66.37        10.01 o
   3   8  12         42.55         41.91        10.41 o
  -3   9  12         22.28         12.90        12.90 o
  -2   9  12         52.86         42.22        10.20 o
  -1   9  12        115.69        107.38        11.14 o
   0   9  12        122.03        131.07        11.10 o
   1   9  12         13.10          9.54         8.49 o
   2   9  12          0.31         -2.96         8.81 o
   3   9  12         16.39         39.03        16.66 o
  -3  10  12          9.81         20.64        11.05 o
  -2  10  12          0.28          5.90         9.66 o
  -1  10  12          2.27         -9.18         9.18 o
   0  10  12         39.14         35.87         9.39 o
   1  10  12          9.10         17.86         9.54 o
   2  10  12          4.71          2.64         9.74 o
  -2  11  12          0.59          6.92        10.90 o
  -1  11  12          3.08          5.12        14.24 o
   0  11  12          2.59        -12.97        12.97 o
   1  11  12          0.02          4.61        12.78 o
   0 -18  13         17.15         19.26        11.60 o
   1 -18  13         44.31         43.10        16.66 o
  -1 -17  13          7.59         10.03        11.26 o
   0 -17  13        134.98        156.84        14.20 o
   1 -17  13        471.20        509.02        22.36 o
   2 -17  13        425.48        460.89        31.66 o
  -2 -16  13        404.50        420.95        38.52 o
  -1 -16  13        253.10        245.53        17.61 o
   0 -16  13        117.21        137.39        14.18 o
   1 -16  13          2.03          8.32        18.18 o
   2 -16  13          0.12         -8.97         8.97 o
   3 -16  13          0.02        -11.13        20.41 o
  -3 -15  13          2.09          6.50        10.78 o
  -2 -15  13          5.15          7.02         9.73 o
  -1 -15  13         42.00         36.41        11.32 o
   0 -15  13        216.25        213.95        14.11 o
   1 -15  13        359.41        388.41        19.64 o
   2 -15  13        565.79        531.00        17.86 o
   3 -15  13        130.06        153.75        27.59 o
   4 -15  13          0.82        -11.23        11.23 o
  -3 -14  13        242.35        268.63        16.96 o
  -2 -14  13        511.29        527.87        58.93 o
  -1 -14  13        429.43        443.50        19.88 o
   0 -14  13        238.13        241.22        14.58 o
   1 -14  13         40.43         46.87         7.56 o
   2 -14  13        518.96        526.64        17.17 o
   3 -14  13        634.17        622.59        19.11 o
   4 -14  13        270.52        302.76        18.40 o
  -4 -13  13         13.98         17.37        22.89 o
  -3 -13  13          0.38         -5.30         9.66 o
  -2 -13  13        131.70        155.26        12.55 o
  -1 -13  13        781.12        730.99        25.57 o
   0 -13  13        339.05        316.30        16.43 o
   1 -13  13        170.15        181.07         9.24 o
   2 -13  13         13.48         10.86        10.20 o
   3 -13  13          1.88         -6.86         6.86 o
   4 -13  13          7.58         14.11        10.26 o
  -4 -12  13         16.06         20.55        11.90 o
  -3 -12  13          0.20         -2.46         9.15 o
  -2 -12  13         27.67         36.04         9.12 o
  -1 -12  13         83.76         89.76        10.08 o
   0 -12  13        367.32        328.86        25.78 o
   1 -12  13        976.44        966.09        23.42 o
   2 -12  13       1391.71       1465.23        32.98 o
   3 -12  13       1745.17       1677.99        37.20 o
   4 -12  13        413.30        405.88        19.45 o
   5 -12  13         48.58         45.75        12.54 o
  -4 -11  13          1.21          4.75        10.78 o
  -3 -11  13        192.34        199.57        13.74 o
  -2 -11  13       1152.94       1039.99        31.82 o
  -1 -11  13       2717.13       2421.36        62.92 o
   0 -11  13       3222.50       3048.62        61.19 o
   1 -11  13       1289.87       1303.93        29.15 o
   2 -11  13         56.55         63.90         7.36 o
   3 -11  13        108.06        113.78        11.48 o
   4 -11  13        338.32        346.83        15.14 o
   5 -11  13        108.06        133.85        13.66 o
  -5 -10  13        153.77        156.50        15.59 o
  -4 -10  13        364.86        366.13        19.52 o
  -3 -10  13        320.17        316.98        17.94 o
  -2 -10  13         56.96         60.05         8.95 o
  -1 -10  13          9.79         14.90        15.26 o
   0 -10  13        438.31        432.83        28.07 o
   1 -10  13         56.15         69.54        13.37 o
   2 -10  13          0.22         -5.80         5.80 o
   3 -10  13        123.01        128.27         9.41 o
   4 -10  13         99.44        129.81         9.54 o
   5 -10  13          1.31         10.55        15.00 o
  -5  -9  13          0.06          3.34        11.21 o
  -4  -9  13          0.91          5.98        14.11 o
  -3  -9  13         46.23         73.42        11.00 o
  -2  -9  13        459.06        520.22        20.37 o
  -1  -9  13        595.93        581.26        20.78 o
   0  -9  13         73.50         96.87         5.81 o
   1  -9  13        745.24        745.15        18.63 o
   2  -9  13         16.29         18.91         5.50 o
   3  -9  13        693.21        732.83        20.00 o
   4  -9  13       2544.52       2620.38        55.29 o
   5  -9  13        383.24        330.69        17.22 o
  -5  -8  13        117.91        115.58        23.33 o
  -4  -8  13        330.51        367.54        18.72 o
  -3  -8  13         22.19         25.54         8.40 o
  -2  -8  13       1232.26       1072.36        31.90 o
  -1  -8  13        358.16        305.81        15.26 o
   0  -8  13        150.35        183.03        13.95 o
   1  -8  13       5218.00       5131.20       100.33 o
   2  -8  13       5088.03       5136.90       100.71 o
   3  -8  13        194.65        211.55         9.58 o
   4  -8  13          0.96         11.14         6.45 o
   5  -8  13         13.72         28.19        18.31 o
  -5  -7  13          4.36          4.31        10.21 o
  -4  -7  13        668.91        661.64        35.73 o
  -3  -7  13        434.02        418.72        26.00 o
  -2  -7  13        240.82        234.74        24.67 o
  -1  -7  13        788.26        793.55        24.77 o
   0  -7  13         54.82         74.42         7.71 o
   1  -7  13         14.68         13.37         4.55 o
   2  -7  13       1067.12       1053.50        28.81 o
   3  -7  13        773.26        746.90        19.10 o
   4  -7  13        518.53        436.05        14.46 o
   5  -7  13        213.73        255.97        27.08 o
  -5  -6  13         13.75         19.86        10.36 o
  -4  -6  13          0.62         -2.69         8.52 o
  -3  -6  13          8.14         11.99         7.24 o
  -2  -6  13        260.41        265.83        13.71 o
  -1  -6  13       4553.25       4326.03        84.90 o
   0  -6  13      10075.62       9750.88       187.68 o
   1  -6  13       6207.46       6191.66       120.30 o
   2  -6  13         35.22         42.98         9.83 o
   3  -6  13         80.42         84.76         6.48 o
   4  -6  13        348.14        318.81        49.90 o
   5  -6  13        529.46        475.50        39.35 o
  -5  -5  13        235.97        237.89        21.68 o
  -4  -5  13        475.75        435.08        43.29 o
  -3  -5  13       1777.59       1790.61        48.02 o
  -2  -5  13       1534.37       1487.53        31.53 o
  -1  -5  13          8.36         17.91         5.79 o
   0  -5  13        938.67        830.05        19.56 o
   1  -5  13       1203.57       1092.82        24.14 o
   2  -5  13       5082.25       5006.80        97.78 o
   3  -5  13        746.93        683.03        17.45 o
   4  -5  13         12.29          5.56         7.58 o
   5  -5  13          2.32          6.06        18.18 o
  -5  -4  13         13.24         17.86         9.86 o
  -4  -4  13         23.87         18.26         8.68 o
  -3  -4  13        350.14        364.49        25.63 o
  -2  -4  13        491.30        527.76        14.74 o
  -1  -4  13        292.08        304.37        11.13 o
   0  -4  13         11.78         21.48         4.24 o
   1  -4  13        146.33        131.93         8.17 o
   2  -4  13          4.11         -0.15         6.12 o
   3  -4  13        497.53        493.98        18.93 o
   4  -4  13        817.00        848.70        26.89 o
   5  -4  13        600.79        557.77        38.65 o
  -5  -3  13          0.40         12.57         9.71 o
  -4  -3  13        169.56        176.96         8.49 o
  -3  -3  13         95.67         98.40         6.63 o
  -2  -3  13          0.84          9.90         4.80 o
  -1  -3  13        460.82        455.30        13.53 o
   0  -3  13       2446.21       2443.19        57.01 o
   1  -3  13       5680.57       5707.00       110.81 o
   2  -3  13       7189.66       6859.23       163.78 o
   3  -3  13        674.10        663.57        28.48 o
   4  -3  13         20.80         30.55         8.49 o
   5  -3  13          2.48          5.34         9.02 o
  -5  -2  13         13.97          6.62         9.61 o
  -4  -2  13        402.18        407.49        13.98 o
  -3  -2  13        567.73        540.71        15.26 o
  -2  -2  13       2731.08       2526.30        51.08 o
  -1  -2  13       3396.25       3295.73        65.52 o
   0  -2  13        651.16        610.06        18.75 o
   1  -2  13         42.36         44.06         8.68 o
   2  -2  13          0.92         -6.43         6.43 o
   3  -2  13        736.74        687.54        22.65 o
   4  -2  13         17.62          9.56         8.25 o
   5  -2  13         13.20         12.68         9.11 o
  -5  -1  13         94.04         99.85        20.66 o
  -4  -1  13        120.33        139.56        14.31 o
  -3  -1  13        101.18        104.03         7.17 o
  -2  -1  13          0.44          1.39         4.99 o
  -1  -1  13          2.49          4.95         4.75 o
   0  -1  13         87.63        108.77         7.42 o
   1  -1  13        920.54        894.73        26.59 o
   2  -1  13        823.54        797.04        38.84 o
   3  -1  13          0.97         14.15         7.62 o
   4  -1  13        173.91        211.80        12.62 o
   5  -1  13        141.50        148.67        12.16 o
  -5   0  13          4.12         -5.55         6.91 o
  -4   0  13         73.52         88.28         7.99 o
  -3   0  13        477.76        460.11        15.77 o
  -2   0  13        591.13        602.43        22.39 o
  -1   0  13        802.89        790.22        19.21 o
   0   0  13         12.44         31.62         5.01 o
   1   0  13       1577.12       1567.49        41.62 o
   2   0  13       1820.40       1701.40        46.72 o
   3   0  13       1572.11       1450.52        54.73 o
   4   0  13        291.79        295.14        24.54 o
   5   0  13         29.04         43.13        10.45 o
  -5   1  13         45.10         42.32         8.94 o
  -4   1  13         22.07         25.43         6.80 o
  -3   1  13        154.67        157.35         8.29 o
  -2   1  13        295.51        321.21        11.95 o
  -1   1  13       1869.81       1788.54        37.57 o
   0   1  13       1527.69       1510.74        32.13 o
   1   1  13        316.05        323.45        15.66 o
   2   1  13         24.11         32.68         7.59 o
   3   1  13        150.64        144.38        10.74 o
   4   1  13         47.72         53.82         9.81 o
   5   1  13          3.23          2.63         9.81 o
  -5   2  13         19.53         28.32         9.21 o
  -4   2  13         77.09         83.20         7.75 o
  -3   2  13        138.71        142.29         8.17 o
  -2   2  13          8.04         17.56         5.76 o
  -1   2  13         21.21         36.05         5.81 o
   0   2  13        163.86        166.13         9.97 o
   1   2  13        280.08        278.39        14.71 o
   2   2  13        167.07        155.58        10.54 o
   3   2  13        270.05        244.85        14.50 o
   4   2  13        117.31        132.92        11.82 o
   5   2  13          0.23         -6.22         9.72 o
  -5   3  13          0.06         16.53        16.08 o
  -4   3  13         10.69          9.31        10.36 o
  -3   3  13        127.09        124.16         8.01 o
  -2   3  13        530.98        513.84        21.98 o
  -1   3  13        879.28        771.89        19.06 o
   0   3  13        850.56        855.28        20.50 o
   1   3  13        194.59        261.95        14.91 o
   2   3  13         26.05         40.82         8.31 o
   3   3  13        209.67        206.67        12.81 o
   4   3  13        124.44        118.41        19.13 o
   5   3  13         38.23         43.04        23.84 o
  -5   4  13         62.97         54.21        12.71 o
  -4   4  13        107.57        110.12        10.94 o
  -3   4  13        110.75        110.34         9.98 o
  -2   4  13         51.43         72.15         7.00 o
  -1   4  13         32.48         51.33         6.38 o
   0   4  13        213.51        205.50         9.95 o
   1   4  13         13.63          7.20         7.68 o
   2   4  13         55.91         41.28        15.19 o
   3   4  13          4.83          2.20         8.45 o
   4   4  13         12.25         20.79        10.17 o
  -5   5  13          0.69        -10.76        10.82 o
  -4   5  13          2.23         -4.74         9.25 o
  -3   5  13          4.30         -8.36         8.36 o
  -2   5  13         50.49         72.61         8.36 o
  -1   5  13        316.64        366.21        13.07 o
   0   5  13          1.01         -0.92         5.49 o
   1   5  13        210.09        260.52        14.48 o
   2   5  13        233.65        224.02        13.69 o
   3   5  13        171.17        186.13        12.74 o
   4   5  13        148.57        147.04        13.17 o
  -4   6  13         18.33         34.39        12.01 o
  -3   6  13          0.00          4.06        13.54 o
  -2   6  13        216.11        211.68        10.58 o
  -1   6  13        523.60        535.54        16.51 o
   0   6  13        519.71        448.31        14.34 o
   1   6  13        380.56        332.08        22.76 o
   2   6  13         95.89         81.23        10.48 o
   3   6  13          0.36         -4.71         9.04 o
   4   6  13          5.85         10.06        10.28 o
  -4   7  13         35.44         30.13        10.95 o
  -3   7  13         93.33         98.72        16.72 o
  -2   7  13        113.79        102.08        10.81 o
  -1   7  13          0.23          9.62         6.52 o
   0   7  13          4.67         11.26         8.23 o
   1   7  13          2.74          4.79         8.18 o
   2   7  13          0.04          3.24         8.81 o
   3   7  13          7.06          9.52        16.91 o
  -3   8  13          2.03          4.42         9.93 o
  -2   8  13          9.96          6.04         9.48 o
  -1   8  13          3.09          4.64         6.60 o
   0   8  13         72.84         83.43         9.89 o
   1   8  13         13.33         21.46         8.73 o
   2   8  13          0.01         16.04         9.12 o
   3   8  13          7.92         -2.77         9.61 o
  -3   9  13         21.90         13.81        12.46 o
  -2   9  13          7.35         -4.89         9.75 o
  -1   9  13         12.37          7.49         9.43 o
   0   9  13         38.88         45.11         9.79 o
   1   9  13         52.07         57.66        10.20 o
   2   9  13         35.57         25.81        10.06 o
  -2  10  13         12.17          6.46        12.59 o
  -1  10  13         13.88         -3.31        13.22 o
   0  10  13          0.02         -3.41         8.90 o
   1  10  13          3.11          7.58         9.72 o
  -1 -17  14        503.37        531.86        23.69 o
   0 -17  14        342.91        342.55        23.14 o
   1 -17  14         62.33         60.81        17.48 o
   2 -17  14          2.78         13.48        16.27 o
  -2 -16  14          0.02        -10.44        10.90 o
  -1 -16  14         48.56         51.91        20.02 o
   0 -16  14         17.79         23.53        12.01 o
   1 -16  14          0.67          3.21        11.70 o
   2 -16  14         22.15         26.31         8.29 o
   3 -16  14         47.76         63.08        11.49 o
  -3 -15  14          9.09         15.65        11.39 o
  -2 -15  14        238.13        253.21        32.68 o
  -1 -15  14         44.05         44.91        10.67 o
   0 -15  14        121.91        123.64        11.60 o
   1 -15  14          3.27         -8.85         8.85 o
   2 -15  14        266.72        269.26        13.50 o
   3 -15  14        293.37        321.10        19.90 o
  -3 -14  14         12.67          6.68        10.93 o
  -2 -14  14         65.80         66.03        11.17 o
  -1 -14  14       1057.27       1000.61        31.64 o
   0 -14  14       1136.17       1121.23        50.22 o
   1 -14  14        936.63        958.02        29.01 o
   2 -14  14        433.96        424.60        15.88 o
   3 -14  14         23.00         19.54         8.07 o
   4 -14  14          0.05         13.98        11.24 o
  -4 -13  14        137.44        143.88        15.28 o
  -3 -13  14        200.33        205.04        14.97 o
  -2 -13  14        121.23        121.38        11.93 o
  -1 -13  14         10.38         14.66         8.54 o
   0 -13  14          3.17         -4.88         8.07 o
   1 -13  14          3.53          2.95         6.22 o
   2 -13  14        250.69        264.71        11.89 o
   3 -13  14        498.93        490.99        17.40 o
   4 -13  14        288.04        311.38        19.04 o
  -4 -12  14          1.09        -11.89        11.89 o
  -3 -12  14          6.57         15.19        10.23 o
  -2 -12  14        192.43        192.04        13.06 o
  -1 -12  14       1776.34       1753.10        62.74 o
   0 -12  14        925.77        905.20        28.34 o
   1 -12  14       1498.04       1515.55        43.61 o
   2 -12  14        311.16        346.93        14.40 o
   3 -12  14        123.44        123.81         9.38 o
   4 -12  14        216.98        271.71        12.62 o
  -4 -11  14        339.83        348.01        20.22 o
  -3 -11  14        500.20        486.72        21.53 o
  -2 -11  14        417.59        429.81        23.14 o
  -1 -11  14         69.51         86.13        13.92 o
   0 -11  14       2099.41       1959.82        40.93 o
   1 -11  14       1560.96       1487.51        32.44 o
   2 -11  14        645.26        643.41        29.80 o
   3 -11  14        205.40        220.95        20.77 o
   4 -11  14         12.87          9.52         8.72 o
   5 -11  14          0.78        -15.38        15.38 o
  -5 -10  14          0.70        -12.14        12.14 o
  -4 -10  14         17.06         28.24        10.78 o
  -3 -10  14        153.45        159.22        25.05 o
  -2 -10  14        222.75        248.89        14.47 o
  -1 -10  14         17.72         40.60         8.43 o
   0 -10  14         55.23         31.49         5.79 o
   1 -10  14         28.87         31.16         5.60 o
   2 -10  14         20.62         16.71         5.54 o
   3 -10  14        445.38        429.46        14.69 o
   4 -10  14        709.19        680.95        19.68 o
   5 -10  14        450.91        429.74        25.68 o
  -5  -9  14          9.05         18.73        12.15 o
  -4  -9  14         64.58         85.18        12.78 o
  -3  -9  14         90.86         84.46        10.78 o
  -2  -9  14          0.38          4.98        11.89 o
  -1  -9  14        465.26        411.24        19.71 o
   0  -9  14       5716.42       5235.39       102.45 o
   1  -9  14       3192.57       3102.29        62.33 o
   2  -9  14       1898.39       1852.08        39.07 o
   3  -9  14        736.09        753.60        22.84 o
   4  -9  14         74.75        117.19         8.86 o
   5  -9  14         26.31         45.08         9.47 o
  -5  -8  14          5.85         -9.98        10.51 o
  -4  -8  14        390.50        404.68        19.82 o
  -3  -8  14       1318.09       1236.91        49.52 o
  -2  -8  14       2333.62       2259.31        73.87 o
  -1  -8  14       1032.37        994.80        39.48 o
   0  -8  14         30.83         44.47         5.88 o
   1  -8  14       1334.74       1272.70        28.12 o
   2  -8  14         20.85         17.68         5.45 o
   3  -8  14         33.24         49.56        16.36 o
   4  -8  14          0.97         11.89         6.76 o
   5  -8  14          9.40         -6.99         8.76 o
  -5  -7  14        107.42         94.96        18.69 o
  -4  -7  14         56.03         71.20        11.08 o
  -3  -7  14          3.58         -3.43         7.69 o
  -2  -7  14         55.01         64.12         8.52 o
  -1  -7  14         16.52         15.70         6.56 o
   0  -7  14         32.02         32.86         4.70 o
   1  -7  14        561.13        555.37        31.86 o
   2  -7  14       1200.02       1227.20        28.21 o
   3  -7  14         60.79         87.77        12.94 o
   4  -7  14        178.96        215.18        12.52 o
   5  -7  14        238.04        243.89        14.36 o
  -5  -6  14         13.26         17.02        11.32 o
  -4  -6  14        216.08        245.30        15.30 o
  -3  -6  14        820.38        741.82        24.88 o
  -2  -6  14        865.20        770.56        24.90 o
  -1  -6  14       1429.59       1480.36        31.55 o
   0  -6  14        771.61        854.56        20.16 o
   1  -6  14       2321.69       2101.19        45.84 o
   2  -6  14       1961.32       2007.65        41.67 o
   3  -6  14       1644.83       1544.21        35.68 o
   4  -6  14        871.14        747.90        24.80 o
   5  -6  14         73.22         74.92        18.05 o
  -5  -5  14         51.16         86.39        12.07 o
  -4  -5  14          6.53         15.56         8.71 o
  -3  -5  14        602.85        550.00        21.25 o
  -2  -5  14       1815.46       1625.98        34.37 o
  -1  -5  14       2526.45       2402.95        48.78 o
   0  -5  14       1148.80       1152.79        25.56 o
   1  -5  14       1324.76       1245.71        30.98 o
   2  -5  14        209.51        211.09         9.61 o
   3  -5  14          1.55          0.28         4.42 o
   4  -5  14         35.06         34.89         8.45 o
   5  -5  14         80.36         90.05        11.07 o
  -5  -4  14         87.46         85.07        11.70 o
  -4  -4  14         72.02         78.75        10.16 o
  -3  -4  14        100.87        103.15         9.06 o
  -2  -4  14          3.65          7.78         4.86 o
  -1  -4  14          1.74          0.90         4.48 o
   0  -4  14        466.61        440.96        13.10 o
   1  -4  14       2043.55       2001.61        41.11 o
   2  -4  14       2474.99       2316.30        47.06 o
   3  -4  14       1116.75       1085.13        31.41 o
   4  -4  14        428.76        456.55        28.23 o
   5  -4  14         15.54         23.69         9.90 o
  -5  -3  14          7.80         10.89        12.78 o
  -4  -3  14         63.81         63.02        10.23 o
  -3  -3  14        343.59        356.39        12.49 o
  -2  -3  14       2277.74       2199.16        45.05 o
  -1  -3  14       3496.09       3361.19        66.90 o
   0  -3  14       1436.91       1412.62        30.12 o
   1  -3  14        399.34        411.61        22.73 o
   2  -3  14         59.48         60.06         8.07 o
   3  -3  14        499.50        474.40        18.33 o
   4  -3  14        503.27        502.51        20.22 o
   5  -3  14         89.69         85.08        11.13 o
  -5  -2  14        168.34        170.64        13.13 o
  -4  -2  14        128.12        144.87         8.34 o
  -3  -2  14        227.19        195.98        11.58 o
  -2  -2  14        137.12        154.79         7.90 o
  -1  -2  14        377.98        398.90        24.74 o
   0  -2  14        451.92        422.29        12.87 o
   1  -2  14        100.92        115.24         5.99 o
   2  -2  14         54.66         62.25         8.02 o
   3  -2  14        254.66        254.63        14.45 o
   4  -2  14          8.04         -0.06         9.03 o
   5  -2  14         44.50         37.54        10.14 o
  -5  -1  14          9.09          4.85         9.26 o
  -4  -1  14         51.45         45.80         7.00 o
  -3  -1  14          1.88         -3.55         5.58 o
  -2  -1  14         11.80         13.05         5.53 o
  -1  -1  14        254.59        232.66        10.58 o
   0  -1  14        176.68        151.90        10.27 o
   1  -1  14        160.93        188.45        10.66 o
   2  -1  14       1244.03       1255.35        35.08 o
   3  -1  14       1826.63       1675.52        45.07 o
   4  -1  14        680.75        680.84        23.74 o
   5  -1  14        135.83        135.21        12.67 o
  -5   0  14         20.15         12.32        12.46 o
  -4   0  14         23.81         23.50         6.71 o
  -3   0  14          1.65         -0.24         6.27 o
  -2   0  14        347.34        365.51        13.97 o
  -1   0  14       2034.26       2153.67        44.34 o
   0   0  14       3142.36       3175.60        63.36 o
   1   0  14       1740.46       1643.76        43.67 o
   2   0  14        303.71        266.11        14.62 o
   3   0  14         25.20         27.49         8.38 o
   4   0  14         26.82         31.86         9.46 o
   5   0  14         21.04         16.93         9.92 o
  -5   1  14         62.36         60.00         9.84 o
  -4   1  14        234.86        251.45        12.06 o
  -3   1  14        165.77        180.45         8.99 o
  -2   1  14        540.38        490.31        14.99 o
  -1   1  14         12.89          2.92         5.36 o
   0   1  14          6.10         10.89         5.44 o
   1   1  14          0.56         -5.00         7.09 o
   2   1  14         42.41         47.48         8.36 o
   3   1  14         55.53         69.98        13.03 o
   4   1  14        144.57        150.95        12.14 o
   5   1  14          1.01        -13.03        13.03 o
  -5   2  14         10.45         13.79         9.34 o
  -4   2  14          0.10         -1.15         8.07 o
  -3   2  14         22.16         14.80         7.08 o
  -2   2  14         94.25        105.67        12.67 o
  -1   2  14        263.04        243.44        10.75 o
   0   2  14        554.28        504.22        14.45 o
   1   2  14        283.88        272.61        14.60 o
   2   2  14          0.35          5.73        10.04 o
   3   2  14        133.33        152.06        11.35 o
   4   2  14        251.76        269.39        16.39 o
  -5   3  14         41.89         49.48        12.90 o
  -4   3  14        100.70         97.08        10.97 o
  -3   3  14        136.64        139.67        13.59 o
  -2   3  14         33.18         34.34         6.48 o
  -1   3  14         28.51         40.67         9.73 o
   0   3  14        446.00        464.25        23.30 o
   1   3  14        798.78        758.90        28.86 o
   2   3  14        471.57        460.71        18.67 o
   3   3  14         52.70         48.50         9.90 o
   4   3  14         30.43         25.92         9.79 o
  -4   4  14         26.19         24.95         9.47 o
  -3   4  14        107.95        106.32         8.30 o
  -2   4  14         72.22         89.30         7.72 o
  -1   4  14        203.23        206.69         9.78 o
   0   4  14          0.21         -0.27         5.27 o
   1   4  14         48.42         62.90         9.07 o
   2   4  14          9.47          5.00         7.82 o
   3   4  14         53.16         68.95        10.45 o
   4   4  14         84.37         86.56        12.21 o
  -4   5  14          1.71          2.15        10.02 o
  -3   5  14          6.19          4.36        11.19 o
  -2   5  14         79.78         53.85         7.33 o
  -1   5  14         32.58         39.85         6.80 o
   0   5  14        331.50        322.74        17.01 o
   1   5  14        661.43        668.91        23.16 o
   2   5  14        254.40        260.60        16.59 o
   3   5  14         15.12         12.87        11.57 o
   4   5  14          0.19          6.33        10.32 o
  -4   6  14         51.61         37.02        15.19 o
  -3   6  14        102.77        102.42        13.10 o
  -2   6  14        156.90        169.67         9.35 o
  -1   6  14         68.22         94.89         7.76 o
   0   6  14         10.83         13.30         7.99 o
   1   6  14          3.99         13.31         8.69 o
   2   6  14         32.76         52.51         9.83 o
   3   6  14         22.22         16.45        10.24 o
  -3   7  14          0.19         -5.68         9.84 o
  -2   7  14          0.94         -2.33        11.51 o
  -1   7  14         10.10         -4.40         6.52 o
   0   7  14          0.43         -0.76         8.25 o
   1   7  14          1.44         -8.14         8.14 o
   2   7  14          0.02          3.29         9.23 o
   3   7  14          2.09         -9.54         9.54 o
  -3   8  14          2.06        -10.02        10.02 o
  -2   8  14          8.38          9.11        10.02 o
  -1   8  14          4.39         -5.63         6.83 o
   0   8  14         35.76         45.62         9.39 o
   1   8  14         68.20         60.38        10.29 o
   2   8  14         80.50         69.34        11.38 o
  -2   9  14         34.32         22.10        10.83 o
  -1   9  14         40.17         39.54        14.37 o
   0   9  14         13.71         24.58         9.85 o
   1   9  14          4.79         10.65         9.74 o
  -1 -17  15          6.86         -6.21        10.78 o
   0 -17  15        119.26        129.84        13.48 o
   1 -17  15        317.11        338.20        18.79 o
   2 -17  15         34.81         15.38        15.38 o
  -2 -16  15         14.12         16.34        13.16 o
  -1 -16  15          0.75          9.41        10.62 o
   0 -16  15         45.59         42.62        10.65 o
   1 -16  15          6.55          8.59        10.18 o
   2 -16  15         44.80         59.78        12.40 o
   3 -16  15         93.48         91.80        16.91 o
  -2 -15  15         15.48          6.82        10.72 o
  -1 -15  15         82.25         95.67        15.51 o
   0 -15  15        819.34        820.55        27.85 o
   1 -15  15       1041.90        996.81        57.40 o
   2 -15  15        605.30        647.74        20.09 o
   3 -15  15        148.97        154.03        13.83 o
  -3 -14  15        368.17        373.34        21.18 o
  -2 -14  15        634.88        569.85        33.31 o
  -1 -14  15         88.61        105.17        11.69 o
   0 -14  15         33.72         27.75        15.00 o
   1 -14  15         42.59         44.61        10.06 o
   2 -14  15         29.78         39.02        10.16 o
   3 -14  15          0.20          7.02         8.24 o
   4 -14  15          3.50         12.85        11.76 o
  -3 -13  15          0.26         -4.90        11.89 o
  -2 -13  15          0.28          5.10         9.22 o
  -1 -13  15         74.99         96.79        11.15 o
   0 -13  15        383.32        418.60        19.04 o
   1 -13  15        724.10        764.26        20.12 o
   2 -13  15        325.18        351.26        18.74 o
   3 -13  15          1.44          2.05         8.87 o
   4 -13  15        132.17        161.91        24.73 o
  -4 -12  15        105.37        106.74        14.11 o
  -3 -12  15        371.92        377.40        26.64 o
  -2 -12  15        569.82        551.62        22.06 o
  -1 -12  15         47.67         81.82        10.44 o
   0 -12  15         33.33         33.24         8.87 o
   1 -12  15       1354.16       1310.44        29.59 o
   2 -12  15       1886.80       1863.47        40.33 o
   3 -12  15        961.34        987.04        31.99 o
   4 -12  15        207.44        239.41        29.22 o
  -4 -11  15          3.03          2.83        15.57 o
  -3 -11  15        119.40        130.91        12.73 o
  -2 -11  15        803.83        759.88        40.94 o
  -1 -11  15       1580.91       1424.15        40.26 o
   0 -11  15        104.34        113.37        10.55 o
   1 -11  15        143.54        141.18         8.01 o
   2 -11  15          2.66         -2.20         5.58 o
   3 -11  15          6.28          0.05         6.24 o
   4 -11  15         46.28         66.79         8.11 o
  -4 -10  15         20.54         23.48        10.77 o
  -3 -10  15          0.42         10.51         9.22 o
  -2 -10  15          7.07          1.31         8.28 o
  -1 -10  15         26.78         24.56         7.78 o
   0 -10  15       1173.71       1151.95        26.03 o
   1 -10  15       1832.38       1748.58        38.78 o
   2 -10  15       1950.57       1952.07        41.38 o
   3 -10  15       1036.97        995.59        24.26 o
   4 -10  15        101.91        119.63         9.17 o
   5 -10  15         22.72         34.42        10.05 o
  -5  -9  15          0.02         -3.38        11.62 o
  -4  -9  15         63.40        100.28        12.25 o
  -3  -9  15        672.20        625.24        23.87 o
  -2  -9  15       2396.08       2276.67        59.98 o
  -1  -9  15       2771.07       2653.68        68.10 o
   0  -9  15        613.99        666.06        17.28 o
   1  -9  15         41.29         61.36         6.11 o
   2  -9  15        344.69        328.07        12.16 o
   3  -9  15        899.16        825.28        21.05 o
   4  -9  15        398.25        393.78        18.41 o
   5  -9  15         54.71         56.74        10.88 o
  -5  -8  15        166.83        164.35        14.99 o
  -4  -8  15        203.10        203.34        14.59 o
  -3  -8  15         32.24         25.83         9.04 o
  -2  -8  15         47.05         60.32        11.12 o
  -1  -8  15        331.29        321.57        38.59 o
   0  -8  15       1041.70        963.29        23.33 o
   1  -8  15         12.79         20.08         5.31 o
   2  -8  15         29.60         25.79         5.42 o
   3  -8  15         54.84         69.80         6.92 o
   4  -8  15          3.08         -7.98         7.98 o
   5  -8  15        127.63        170.18        24.22 o
  -5  -7  15          2.59         12.34        11.20 o
  -4  -7  15          1.23          4.57         9.17 o
  -3  -7  15         15.21         23.47         8.66 o
  -2  -7  15        197.39        185.50        12.08 o
  -1  -7  15        277.08        244.15        11.19 o
   0  -7  15         23.82         27.67         5.08 o
   1  -7  15       1725.54       1595.81        33.93 o
   2  -7  15       1349.90       1127.39        25.68 o
   3  -7  15       2741.12       2513.84        51.45 o
   4  -7  15       1411.48       1343.73        38.20 o
   5  -7  15         51.40         54.41        10.49 o
  -5  -6  15         32.99         38.56        11.70 o
  -4  -6  15         39.22         37.75         9.77 o
  -3  -6  15         34.25         42.95         9.13 o
  -2  -6  15       1160.70       1172.34        33.75 o
  -1  -6  15       2394.14       2278.46        46.59 o
   0  -6  15       2739.76       2602.01        52.53 o
   1  -6  15       3115.04       3218.07        64.29 o
   2  -6  15        253.01        291.24        11.11 o
   3  -6  15         11.54          8.21         7.29 o
   4  -6  15         52.73         48.06         9.25 o
   5  -6  15         65.28         72.70        10.64 o
  -5  -5  15         29.73         38.05        10.74 o
  -4  -5  15        489.49        472.23        20.69 o
  -3  -5  15        553.35        493.05        19.95 o
  -2  -5  15        291.31        281.01        11.42 o
  -1  -5  15         67.83         66.18         5.89 o
   0  -5  15          0.15         -3.67         4.39 o
   1  -5  15         27.16         30.95         5.13 o
   2  -5  15        106.18        138.65         6.70 o
   3  -5  15        110.89        123.10        10.49 o
   4  -5  15        382.31        376.66        19.58 o
   5  -5  15         63.37         53.65        14.75 o
  -5  -4  15          8.41         15.21        10.49 o
  -4  -4  15          0.08         -8.40         8.40 o
  -3  -4  15        329.74        325.08        14.90 o
  -2  -4  15       1494.47       1273.64        28.35 o
  -1  -4  15       1204.55       1120.87        25.37 o
   0  -4  15        835.33        771.95        23.66 o
   1  -4  15       1317.31       1252.58        27.45 o
   2  -4  15          2.64          9.38         7.00 o
   3  -4  15        346.52        358.71        16.33 o
   4  -4  15        768.07        734.28        25.05 o
   5  -4  15        348.87        337.81        29.88 o
  -5  -3  15        322.03        298.97        18.28 o
  -4  -3  15        363.10        359.94        23.58 o
  -3  -3  15         37.63         56.31         6.86 o
  -2  -3  15        118.22        105.85         7.15 o
  -1  -3  15        524.07        471.63        14.38 o
   0  -3  15       1256.59       1269.16        41.45 o
   1  -3  15       1647.53       1562.72        41.65 o
   2  -3  15       2017.05       1919.45        73.49 o
   3  -3  15         78.68         83.94         9.60 o
   4  -3  15         11.31          2.85         8.74 o
   5  -3  15          0.33          1.39         9.65 o
  -5  -2  15         17.65         27.80        10.06 o
  -4  -2  15         34.96         38.83         9.54 o
  -3  -2  15        363.46        368.27        13.18 o
  -2  -2  15        265.56        253.91        11.27 o
  -1  -2  15         57.00         66.82         6.14 o
   0  -2  15          2.34         -4.57         4.57 o
   1  -2  15          2.27         -5.02         5.02 o
   2  -2  15        125.35        133.28        10.04 o
   3  -2  15        623.81        579.92        47.81 o
   4  -2  15        529.46        509.89        24.86 o
   5  -2  15        211.13        220.22        14.51 o
  -5  -1  15          1.84          2.51         9.74 o
  -4  -1  15         30.68         36.63         7.64 o
  -3  -1  15          0.01         -6.69         7.36 o
  -2  -1  15        164.69        181.77         8.73 o
  -1  -1  15        931.78        873.38        21.03 o
   0  -1  15       1748.58       1650.55        43.81 o
   1  -1  15       2311.32       2174.84        87.60 o
   2  -1  15       1480.14       1417.96        38.95 o
   3  -1  15          0.32         10.40        15.70 o
   4  -1  15         13.38         33.83         9.21 o
   5  -1  15         60.52         73.75        19.52 o
  -5   0  15         46.12         47.68        16.15 o
  -4   0  15        276.26        292.12        13.23 o
  -3   0  15        395.59        397.52        18.99 o
  -2   0  15        589.38        590.86        16.88 o
  -1   0  15        225.66        241.27        11.07 o
   0   0  15         27.38         39.78         7.86 o
   1   0  15        172.15        200.86        12.22 o
   2   0  15         71.83         69.86         8.80 o
   3   0  15        460.25        428.20        18.51 o
   4   0  15          0.18          2.18         9.12 o
   5   0  15          1.27         -3.45         9.57 o
  -5   1  15         11.22          2.66         8.94 o
  -4   1  15          3.46          8.12         6.67 o
  -3   1  15          0.98          2.43         6.52 o
  -2   1  15         17.36         35.89         8.27 o
  -1   1  15          0.64          2.78         5.42 o
   0   1  15         21.59         30.29         5.53 o
   1   1  15         70.72         80.09        10.23 o
   2   1  15         17.46         10.10         7.91 o
   3   1  15        117.70        110.51        10.71 o
   4   1  15        147.70        150.20        12.88 o
  -5   2  15          0.11          7.41        10.07 o
  -4   2  15         52.59         48.12         9.63 o
  -3   2  15        149.64        147.59        14.74 o
  -2   2  15         23.92         30.67         9.07 o
  -1   2  15         18.73         25.93         6.19 o
   0   2  15        374.81        399.85        13.04 o
   1   2  15        737.50        700.92        23.35 o
   2   2  15        587.93        559.18        20.82 o
   3   2  15        410.94        418.90        21.49 o
   4   2  15         16.64         23.11         9.75 o
  -4   3  15         14.46         18.89         9.51 o
  -3   3  15        140.59        158.22         9.36 o
  -2   3  15        265.84        275.68        12.11 o
  -1   3  15        512.13        510.61        15.48 o
   0   3  15        195.68        198.22        10.91 o
   1   3  15          3.21         10.81         7.90 o
   2   3  15          0.53         -4.35         7.58 o
   3   3  15          6.10          6.00         9.27 o
   4   3  15         27.37         29.92        10.42 o
  -4   4  15         19.38         12.67         9.75 o
  -3   4  15         18.93         26.16         9.20 o
  -2   4  15          1.37         14.25         6.77 o
  -1   4  15          0.96         -0.95         6.34 o
   0   4  15         35.50         22.41         8.22 o
   1   4  15         57.61         58.94         9.19 o
   2   4  15        102.29        104.80        10.76 o
   3   4  15         79.19         93.21        11.36 o
   4   4  15          4.92          9.85        10.62 o
  -4   5  15          5.58          4.51        10.65 o
  -3   5  15         76.42         82.40        11.10 o
  -2   5  15        158.98        159.23         9.43 o
  -1   5  15        111.06        105.28        12.26 o
   0   5  15         42.99         48.41        10.55 o
   1   5  15         10.81         15.33         8.35 o
   2   5  15        100.57         83.95        10.98 o
   3   5  15         77.37         66.31        10.77 o
  -3   6  15          0.01        -12.73        14.43 o
  -2   6  15         32.06         25.95        12.65 o
  -1   6  15         56.60         44.12         7.39 o
   0   6  15         71.71         74.40         9.93 o
   1   6  15          2.79         15.08         8.87 o
   2   6  15          1.96         -8.16        10.68 o
   3   6  15          0.21          4.09        10.39 o
  -3   7  15          0.37          1.88        10.64 o
  -2   7  15          1.61         -7.31         9.29 o
  -1   7  15         12.56          1.82         6.94 o
   0   7  15          5.92          5.81         8.96 o
   1   7  15         52.17         41.64         9.68 o
   2   7  15         42.83         28.22        10.13 o
  -2   8  15         54.27         27.18        11.01 o
  -1   8  15         87.26         95.10        16.53 o
   0   8  15         66.36         66.85        10.41 o
   1   8  15         27.91         33.07         9.96 o
  -1   9  15          0.12        -11.82        13.48 o
   0   9  15          0.19         -2.16         9.72 o
   0 -17  16         52.85         53.51        18.24 o
   1 -17  16         28.36         41.49        11.85 o
  -1 -16  16         17.26         21.65        10.87 o
   0 -16  16        189.49        203.54        14.96 o
   1 -16  16        629.38        659.22        27.84 o
   2 -16  16        345.39        331.84        18.37 o
  -2 -15  16        463.00        433.71        21.12 o
  -1 -15  16        868.72        781.30        27.63 o
   0 -15  16        229.23        238.52        15.27 o
   1 -15  16         12.68         14.85         9.96 o
   2 -15  16        148.01        164.92        13.89 o
   3 -15  16        128.83        140.26        13.40 o
  -3 -14  16         26.87         37.79        12.49 o
  -2 -14  16         58.90         37.67        10.81 o
  -1 -14  16         41.08         47.92        10.32 o
   0 -14  16         85.31        103.62        16.27 o
   1 -14  16         19.13         43.75        10.23 o
   2 -14  16         18.83         21.34         6.86 o
   3 -14  16         32.64         28.66        11.01 o
  -3 -13  16         29.85         38.63        12.27 o
  -2 -13  16        151.47        174.93        13.30 o
  -1 -13  16         11.34          2.15        10.23 o
   0 -13  16         14.75         22.45         9.12 o
   1 -13  16        342.22        316.16        17.45 o
   2 -13  16       1143.94       1112.38        26.93 o
   3 -13  16        864.87        883.84        23.37 o
   4 -13  16        295.31        322.98        18.01 o
  -4 -12  16          7.27          7.75        12.17 o
  -3 -12  16         35.42         42.40        11.32 o
  -2 -12  16        532.40        528.03        21.78 o
  -1 -12  16       1901.60       1697.34        62.81 o
   0 -12  16       2078.43       1857.38        50.39 o
   1 -12  16       1327.63       1331.96        30.22 o
   2 -12  16         99.66        119.20        11.01 o
   3 -12  16         50.19         58.05         7.78 o
   4 -12  16         41.95         72.80         8.77 o
  -4 -11  16        139.17        135.04        14.63 o
  -3 -11  16        215.52        242.66        15.32 o
  -2 -11  16        105.14         93.61        14.94 o
  -1 -11  16          0.31          3.42         8.06 o
   0 -11  16          3.36          2.66         9.28 o
   1 -11  16         78.04         83.45        11.53 o
   2 -11  16        369.39        344.29        13.63 o
   3 -11  16        321.84        343.34        14.79 o
   4 -11  16         84.89         98.39        11.16 o
  -4 -10  16          1.36          2.41        10.80 o
  -3 -10  16         72.88         78.04        11.40 o
  -2 -10  16        659.15        659.84        24.46 o
  -1 -10  16       1626.74       1532.21        42.52 o
   0 -10  16        377.93        416.03        13.51 o
   1 -10  16        425.50        489.68        15.12 o
   2 -10  16        181.66        176.43         8.82 o
   3 -10  16        860.18        851.92        32.29 o
   4 -10  16        463.82        485.50        20.68 o
  -4  -9  16        259.03        299.94        17.95 o
  -3  -9  16        159.74        177.45        13.04 o
  -2  -9  16          9.76         21.75         8.70 o
  -1  -9  16        413.54        405.85        18.88 o
   0  -9  16       3697.68       3479.38        69.63 o
   1  -9  16       1765.38       1682.58        36.01 o
   2  -9  16        829.49        825.29        28.22 o
   3  -9  16        114.02        132.08         8.47 o
   4  -9  16          0.52         -8.56         8.84 o
   5  -9  16          2.02         -6.21         9.83 o
  -4  -8  16         88.32        106.08        16.08 o
  -3  -8  16        186.21        190.79        13.07 o
  -2  -8  16        169.40        185.25        13.22 o
  -1  -8  16         10.24         11.84         7.67 o
   0  -8  16          1.50          3.32         4.89 o
   1  -8  16        106.14        109.48         6.94 o
   2  -8  16        335.88        324.02        29.83 o
   3  -8  16        785.80        723.14        19.19 o
   4  -8  16        642.51        587.20        22.08 o
   5  -8  16        230.46        250.77        15.62 o
  -5  -7  16          6.46         10.66        15.70 o
  -4  -7  16         19.14         33.14        10.19 o
  -3  -7  16          1.39          3.77         8.41 o
  -2  -7  16        269.23        259.18        15.59 o
  -1  -7  16       1628.83       1499.84        32.33 o
   0  -7  16       4086.53       3670.26        73.00 o
   1  -7  16       1444.25       1294.50        28.53 o
   2  -7  16       1212.29       1143.96        25.93 o
   3  -7  16         53.49         69.22         9.15 o
   4  -7  16         67.24         65.85         9.82 o
   5  -7  16        141.49        165.10        13.31 o
  -5  -6  16         49.53         49.30        11.91 o
  -4  -6  16        428.99        409.77        25.94 o
  -3  -6  16        945.23        877.73        39.73 o
  -2  -6  16        789.78        830.13        26.60 o
  -1  -6  16        374.23        404.43        17.47 o
   0  -6  16         24.50         29.53         5.52 o
   1  -6  16       1743.64       1704.94        36.07 o
   2  -6  16         73.00         92.68         6.48 o
   3  -6  16         50.93         75.42         9.34 o
   4  -6  16         15.40         19.35         8.89 o
   5  -6  16          7.76         -2.97         9.82 o
  -5  -5  16         38.27         35.43        11.26 o
  -4  -5  16          2.03          3.17         8.98 o
  -3  -5  16         30.98         45.90         8.82 o
  -2  -5  16         74.92         96.15         6.74 o
  -1  -5  16         54.50         86.45         6.67 o
   0  -5  16        614.96        648.53        17.16 o
   1  -5  16         36.91         53.83         5.54 o
   2  -5  16        472.58        384.06        12.49 o
   3  -5  16        517.05        456.23        20.72 o
   4  -5  16        139.91        136.34        15.13 o
   5  -5  16        128.40        119.04        12.54 o
  -5  -4  16          8.10          1.77        10.31 o
  -4  -4  16         63.91         70.89        11.44 o
  -3  -4  16        677.34        608.88        22.45 o
  -2  -4  16        878.24        787.55        20.60 o
  -1  -4  16         63.14         84.44         7.07 o
   0  -4  16       2518.21       2438.77        55.90 o
   1  -4  16       2442.56       2442.84        49.73 o
   2  -4  16        296.09        306.97        15.10 o
   3  -4  16        913.45        833.43        51.05 o
   4  -4  16        169.19        197.97        13.12 o
   5  -4  16          2.60          6.71         9.65 o
  -5  -3  16         41.95         53.04        22.82 o
  -4  -3  16          7.37         17.97         9.13 o
  -3  -3  16       1054.79        949.00        22.97 o
  -2  -3  16       2257.54       2184.08        45.47 o
  -1  -3  16        944.35        961.03        22.73 o
   0  -3  16        569.41        506.17        16.36 o
   1  -3  16         73.23         85.65         7.05 o
   2  -3  16        911.96        851.66        40.43 o
   3  -3  16          4.80          0.91         9.60 o
   4  -3  16         71.84         78.38        19.71 o
   5  -3  16         48.20         35.06        10.81 o
  -5  -2  16         54.90         75.26        22.31 o
  -4  -2  16         40.14         45.70         9.93 o
  -3  -2  16         71.33         65.48         9.05 o
  -2  -2  16        149.82        156.69         8.65 o
  -1  -2  16         23.84         32.92         5.81 o
   0  -2  16        314.07        315.64        12.36 o
   1  -2  16       1463.21       1355.04        29.49 o
   2  -2  16        640.62        602.27        21.30 o
   3  -2  16        124.01        133.08        11.07 o
   4  -2  16          4.17         15.00         9.07 o
   5  -2  16         48.92         54.17        19.71 o
  -5  -1  16         47.03         72.85        15.13 o
  -4  -1  16        217.58        229.50        11.46 o
  -3  -1  16        234.90        262.16        11.94 o
  -2  -1  16        472.30        457.51        15.12 o
  -1  -1  16        481.14        435.76        18.03 o
   0  -1  16         53.71         53.98         5.96 o
   1  -1  16         97.93        122.87         9.91 o
   2  -1  16        609.86        610.49        21.65 o
   3  -1  16        351.25        343.12        17.01 o
   4  -1  16        212.39        208.09        13.73 o
  -5   0  16         20.60         53.91        14.37 o
  -4   0  16         20.32         23.16         7.61 o
  -3   0  16          2.75          7.24         6.46 o
  -2   0  16        263.18        279.55        12.56 o
  -1   0  16        417.89        425.52        14.07 o
   0   0  16        171.39        174.14         8.82 o
   1   0  16        115.41        121.31        12.33 o
   2   0  16         33.74         36.45         8.66 o
   3   0  16         55.61         50.56         9.82 o
   4   0  16         31.67         32.05        10.26 o
  -4   1  16          9.43         18.50         7.51 o
  -3   1  16          0.24         -4.11         6.38 o
  -2   1  16          0.23         -6.00         6.20 o
  -1   1  16          6.90         -2.83         5.84 o
   0   1  16         69.54         72.44         6.39 o
   1   1  16        434.29        432.48        18.06 o
   2   1  16        592.35        607.25        25.87 o
   3   1  16        290.96        273.36        16.09 o
   4   1  16         96.71        102.61        19.39 o
  -4   2  16         11.63          7.44        16.85 o
  -3   2  16        123.21        126.54         8.89 o
  -2   2  16        329.61        362.88        14.59 o
  -1   2  16        579.31        576.22        18.37 o
   0   2  16        423.30        418.15        13.81 o
   1   2  16        138.12        128.76        17.42 o
   2   2  16          1.51          0.37         8.25 o
   3   2  16         31.40         30.07         9.80 o
   4   2  16         20.90         34.71        10.50 o
  -4   3  16         43.90         50.37        10.89 o
  -3   3  16         44.49         39.18         9.53 o
  -2   3  16         24.49         28.18         7.08 o
  -1   3  16          0.99         -6.20         8.55 o
   0   3  16         15.67         16.51         8.40 o
   1   3  16          2.68          4.58         8.09 o
   2   3  16          0.20         -0.70         8.23 o
   3   3  16          6.59          2.47         9.59 o
  -4   4  16          1.02         -9.56         9.56 o
  -3   4  16          4.23          3.92         9.29 o
  -2   4  16         13.57         21.24         7.47 o
  -1   4  16         13.58          3.97         6.56 o
   0   4  16         17.83         11.85         8.44 o
   1   4  16          4.97          8.68         8.35 o
   2   4  16         45.09         59.11        10.17 o
   3   4  16         98.80        102.53        11.74 o
  -3   5  16          0.30          0.76        10.16 o
  -2   5  16         16.92         20.32         7.39 o
  -1   5  16         80.09         91.36         8.88 o
   0   5  16        166.20        187.68        12.62 o
   1   5  16        138.91        113.91        11.38 o
   2   5  16         49.73         35.83        10.16 o
   3   5  16          4.92         -7.97         9.75 o
  -3   6  16         22.61         15.40        10.61 o
  -2   6  16         21.84         11.10         9.93 o
  -1   6  16         11.99          5.89         9.07 o
   0   6  16          0.05         -8.40         8.40 o
   1   6  16          0.46          6.12         9.26 o
   2   6  16          5.36          4.94         9.49 o
  -2   7  16          2.05        -10.99        13.35 o
  -1   7  16         22.77         34.82        10.04 o
   0   7  16         53.15         69.40        10.72 o
   1   7  16         40.24         35.98        10.03 o
  -1   8  16          0.04         10.04        14.11 o
   0   8  16          4.26         13.24         9.90 o
  -1 -16  17        365.74        365.01        19.37 o
   0 -16  17        228.55        260.88        16.70 o
   1 -16  17         34.34         26.53        11.38 o
   2 -16  17         33.09         47.48        12.25 o
  -2 -15  17         26.47         30.97        11.32 o
  -1 -15  17        134.80        155.45        13.75 o
   0 -15  17        555.07        571.24        23.49 o
   1 -15  17        400.98        416.87        20.72 o
   2 -15  17         52.93         52.92        12.33 o
  -2 -14  17         13.37          4.22        10.61 o
  -1 -14  17          3.81         -1.50         9.61 o
   0 -14  17          8.59         -1.75         9.36 o
   1 -14  17         29.57          4.86         9.66 o
   2 -14  17        240.19        228.12        11.72 o
   3 -14  17        316.46        342.67        15.50 o
  -3 -13  17          1.75         16.45        11.32 o
  -2 -13  17         92.21         58.07        15.38 o
  -1 -13  17        218.11        240.28        14.59 o
   0 -13  17       1964.24       1867.78        51.16 o
   1 -13  17       1897.48       1916.56        52.58 o
   2 -13  17        368.86        409.88        15.30 o
   3 -13  17          5.70         18.83         7.31 o
  -3 -12  17        481.22        452.43        21.45 o
  -2 -12  17        636.69        632.31        24.56 o
  -1 -12  17         19.52         19.53         8.89 o
   0 -12  17         58.83         77.35         9.99 o
   1 -12  17        385.66        412.91        21.80 o
   2 -12  17        124.27        159.63        11.88 o
   3 -12  17          3.53          6.34         7.94 o
   4 -12  17          7.82          6.66         9.29 o
  -4 -11  17          0.59         -5.64        10.97 o
  -3 -11  17         10.37         -0.84        10.47 o
  -2 -11  17          0.02         27.89         9.90 o
  -1 -11  17         78.13         87.64        10.39 o
   0 -11  17        345.96        336.74        17.23 o
   1 -11  17        362.82        381.72        18.14 o
   2 -11  17          2.79          4.54         5.87 o
   3 -11  17        356.13        346.86        14.09 o
   4 -11  17        443.37        439.92        21.93 o
  -4 -10  17         83.61         97.91        13.20 o
  -3 -10  17        229.46        254.43        15.71 o
  -2 -10  17        112.42        131.75        11.64 o
  -1 -10  17        110.22         84.39         9.92 o
   0 -10  17        966.91        864.59        27.55 o
   1 -10  17       3309.83       3172.58        64.16 o
   2 -10  17       2046.02       1964.68        43.33 o
   3 -10  17        599.05        578.92        17.41 o
   4 -10  17         52.66         54.18        10.51 o
  -4  -9  17         73.25         82.49        12.55 o
  -3  -9  17        326.99        327.05        17.65 o
  -2  -9  17       1445.72       1359.45        39.31 o
  -1  -9  17        955.71        936.99        29.34 o
   0  -9  17          3.33          6.55         5.07 o
   1  -9  17         52.17         48.85         6.15 o
   2  -9  17         22.96         24.25         6.22 o
   3  -9  17          1.90          5.50         6.14 o
   4  -9  17         80.15         98.08        11.08 o
  -4  -8  17          8.12          1.16        10.36 o
  -3  -8  17          1.54         15.06         9.13 o
  -2  -8  17          9.10          7.88         8.34 o
  -1  -8  17        208.65        190.30        11.83 o
   0  -8  17        765.68        761.10        19.39 o
   1  -8  17       1560.65       1471.56        32.12 o
   2  -8  17       1310.45       1287.87        29.05 o
   3  -8  17        234.77        263.50        15.60 o
   4  -8  17         46.23         40.66         9.66 o
  -4  -7  17        170.33        187.80        19.20 o
  -3  -7  17        554.98        520.36        21.58 o
  -2  -7  17       1115.68       1066.83        32.21 o
  -1  -7  17        679.35        698.56        18.30 o
   0  -7  17          5.15          7.39         5.35 o
   1  -7  17        228.94        230.92        10.81 o
   2  -7  17       1371.29       1223.60        27.63 o
   3  -7  17       1006.64        995.32        34.71 o
   4  -7  17        247.79        244.65        14.32 o
  -4  -6  17         16.76         18.38         9.81 o
  -3  -6  17         27.85         47.66         9.46 o
  -2  -6  17        103.06        117.00        10.20 o
  -1  -6  17        800.07        785.69        19.88 o
   0  -6  17        464.87        507.56        15.04 o
   1  -6  17         43.45         39.54         5.56 o
   2  -6  17          0.65         -2.04         4.85 o
   3  -6  17          4.11          4.98         8.07 o
   4  -6  17        104.15         96.59        10.80 o
  -4  -5  17          1.18         -9.10         9.10 o
  -3  -5  17         10.01         19.05         8.80 o
  -2  -5  17         87.49         95.55         7.10 o
  -1  -5  17          1.53          8.39         5.31 o
   0  -5  17        214.06        202.17         9.13 o
   1  -5  17       1421.44       1315.03        29.00 o
   2  -5  17       2892.10       2619.41        66.58 o
   3  -5  17       1774.08       1621.78        63.63 o
   4  -5  17        130.68        137.68        11.87 o
  -5  -4  17          3.95         -5.49        10.59 o
  -4  -4  17          9.12         -1.19         9.13 o
  -3  -4  17        243.81        264.60        15.60 o
  -2  -4  17        707.69        774.83        19.75 o
  -1  -4  17       1879.65       1868.59        45.37 o
   0  -4  17       2003.21       1934.21        45.85 o
   1  -4  17        251.03        248.53        15.32 o
   2  -4  17         28.12         30.38         8.54 o
   3  -4  17         79.85         70.68         9.86 o
   4  -4  17        132.16        135.30        12.22 o
  -5  -3  17         60.74         42.47        18.18 o
  -4  -3  17         90.65         88.97        11.31 o
  -3  -3  17        148.19        151.14        14.14 o
  -2  -3  17          2.31         17.19        10.60 o
  -1  -3  17          0.18         -4.63         5.48 o
   0  -3  17         28.87         33.96         5.90 o
   1  -3  17         43.55         46.95         5.57 o
   2  -3  17          0.67          3.08         7.44 o
   3  -3  17         66.81         65.32         9.74 o
   4  -3  17        139.96        146.25        12.54 o
  -4  -2  17         17.85         24.62         9.97 o
  -3  -2  17        128.70        138.26         8.91 o
  -2  -2  17       1035.44        924.88        22.89 o
  -1  -2  17        819.22        754.21        19.46 o
   0  -2  17        104.59        110.93         7.09 o
   1  -2  17         39.71         42.62        13.92 o
   2  -2  17        205.08        219.35        13.53 o
   3  -2  17        640.74        587.51        21.88 o
   4  -2  17        418.27        449.58        20.11 o
  -4  -1  17        182.50        188.23        22.25 o
  -3  -1  17          3.79         -0.69         6.49 o
  -2  -1  17        389.88        411.22        14.82 o
  -1  -1  17        878.08        938.89        22.91 o
   0  -1  17       1048.88       1104.11        25.36 o
   1  -1  17        698.14        698.39        23.38 o
   2  -1  17        235.36        235.31        13.83 o
   3  -1  17         16.97          5.09         9.23 o
   4  -1  17          3.39          2.22         9.18 o
  -4   0  17         80.12         93.15         9.23 o
  -3   0  17        105.46        115.26         8.77 o
  -2   0  17        179.38        198.81         9.85 o
  -1   0  17         26.36         33.24         6.76 o
   0   0  17         17.70         22.62         5.93 o
   1   0  17         22.44         23.71         8.18 o
   2   0  17        182.74        214.39        12.95 o
   3   0  17        262.98        254.57        15.19 o
   4   0  17         96.07         98.52        19.90 o
  -4   1  17          3.49         -1.86         9.20 o
  -3   1  17          2.82          1.20         6.90 o
  -2   1  17        112.19        120.67        11.48 o
  -1   1  17        511.32        469.93        15.02 o
   0   1  17        814.19        756.69        25.01 o
   1   1  17        318.08        311.22        16.68 o
   2   1  17         24.20         18.39         8.58 o
   3   1  17         50.81         66.15        10.57 o
   4   1  17         42.27         64.91        11.62 o
  -4   2  17         69.29         70.25        11.28 o
  -3   2  17        117.50        121.23         9.37 o
  -2   2  17         53.75         49.02         7.80 o
  -1   2  17         10.33         23.17         6.84 o
   0   2  17        132.77        156.24        11.95 o
   1   2  17        119.43        131.03        11.28 o
   2   2  17         93.58        102.68        10.88 o
   3   2  17         72.10         61.34        10.87 o
  -4   3  17          0.09         -2.61         9.88 o
  -3   3  17          7.52         -7.30         9.05 o
  -2   3  17          2.81         -3.76         9.58 o
  -1   3  17          6.07         10.83         8.90 o
   0   3  17          1.07         15.89         8.72 o
   1   3  17          1.06          5.61         8.89 o
   2   3  17          3.24          7.56         9.26 o
   3   3  17         64.51         71.17        22.25 o
  -3   4  17          2.15         -1.71         9.89 o
  -2   4  17          0.60         -4.23         7.49 o
  -1   4  17         64.45         65.09         8.05 o
   0   4  17        160.33        156.05        13.48 o
   1   4  17        210.79        220.27        14.02 o
   2   4  17        107.71         94.41        11.71 o
   3   4  17         37.99         42.37        10.80 o
  -3   5  17         41.00         37.50        11.32 o
  -2   5  17         62.39         73.78        10.96 o
  -1   5  17         59.00         64.68        10.20 o
   0   5  17          9.24          6.58         9.12 o
   1   5  17          4.12          4.06         9.25 o
   2   5  17          0.97         -5.13         9.94 o
  -2   6  17          0.18         -9.70         9.70 o
  -1   6  17          1.18         -9.02         9.19 o
   0   6  17          5.24          1.69         9.44 o
   1   6  17          9.23         17.62         9.96 o
  -1   7  17          5.18         -1.02        14.62 o
   0   7  17          3.17         14.57        10.05 o
   0 -16  18        355.00        358.81        19.82 o
   1 -16  18        526.28        574.94        24.96 o
  -1 -15  18        143.25        147.68        13.76 o
   0 -15  18         32.58         47.87        11.24 o
   1 -15  18          0.87         -2.35        10.12 o
   2 -15  18          0.95          0.15        10.42 o
  -2 -14  18         13.88         12.36        15.19 o
  -1 -14  18        176.11        186.99        14.10 o
   0 -14  18        425.43        452.36        20.78 o
   1 -14  18        339.65        346.10        38.14 o
   2 -14  18        157.71        142.91        13.17 o
   3 -14  18         42.56         51.11         8.86 o
  -3 -13  18        235.60        267.78        24.73 o
  -2 -13  18        196.55        183.43        14.34 o
  -1 -13  18         49.37         42.66        10.17 o
   0 -13  18         34.29         61.57        15.32 o
   1 -13  18          1.38          1.86         9.16 o
   2 -13  18        375.76        340.59        14.18 o
   3 -13  18        445.72        464.98        22.30 o
  -3 -12  18         40.56         41.15        12.31 o
  -2 -12  18         16.79          4.70         9.90 o
  -1 -12  18          7.12          5.94         8.94 o
   0 -12  18        160.61        207.15        16.78 o
   1 -12  18          2.27         28.23         9.82 o
   2 -12  18          8.37          7.21         6.50 o
   3 -12  18         15.35         15.39         7.37 o
  -3 -11  18         20.58         55.04        11.76 o
  -2 -11  18         77.89        108.89        15.57 o
  -1 -11  18         21.76         25.93         8.97 o
   0 -11  18        378.38        355.22        17.60 o
   1 -11  18       1842.50       1789.15        38.73 o
   2 -11  18       1679.08       1697.74        43.82 o
   3 -11  18        687.04        634.64        18.66 o
   4 -11  18        178.02        200.65        14.51 o
  -4 -10  18         10.95         14.88        14.05 o
  -3 -10  18        276.53        306.71        39.10 o
  -2 -10  18       1115.52       1077.28        33.36 o
  -1 -10  18       1731.29       1603.63        44.83 o
   0 -10  18       1311.91       1289.99        37.26 o
   1 -10  18        384.88        413.51        14.91 o
   2 -10  18         29.92         21.77         9.25 o
   3 -10  18        218.62        222.23        13.56 o
   4 -10  18         68.69         64.48        11.21 o
  -4  -9  18         76.36        101.73        28.29 o
  -3  -9  18        118.79        120.86        12.27 o
  -2  -9  18          0.94          1.09         8.92 o
  -1  -9  18          5.48          5.50         8.16 o
   0  -9  18          9.70          7.30         5.74 o
   1  -9  18         71.74         82.36         7.42 o
   2  -9  18        221.64        219.22        11.14 o
   3  -9  18         96.71        103.65        11.02 o
   4  -9  18          2.65         -1.32         9.65 o
  -4  -8  18          5.13         20.13        10.92 o
  -3  -8  18        121.76        125.01        13.86 o
  -2  -8  18        453.20        432.05        19.77 o
  -1  -8  18        523.82        515.27        20.44 o
   0  -8  18         94.86        115.04        10.45 o
   1  -8  18         49.51         36.98         6.00 o
   2  -8  18        934.72        868.37        21.53 o
   3  -8  18       1211.56       1247.29        36.17 o
   4  -8  18        436.14        423.22        19.83 o
  -4  -7  18         43.28         47.87        11.12 o
  -3  -7  18          0.27          3.11         8.77 o
  -2  -7  18        204.23        198.96        12.79 o
  -1  -7  18       1184.36       1124.01        39.54 o
   0  -7  18       2073.64       1986.22        41.72 o
   1  -7  18       1176.13       1066.23        24.90 o
   2  -7  18        371.38        382.24        17.25 o
   3  -7  18          6.78          1.07         7.88 o
   4  -7  18         11.20         -0.90         8.94 o
  -4  -6  18        129.47        122.75        17.04 o
  -3  -6  18         90.33         81.90        10.78 o
  -2  -6  18        143.47        160.39        16.78 o
  -1  -6  18          0.81         -0.93         5.33 o
   0  -6  18          8.35          8.41         5.51 o
   1  -6  18        200.29        200.97        10.90 o
   2  -6  18        645.53        630.75        22.23 o
   3  -6  18        626.78        602.70        22.10 o
   4  -6  18        228.45        236.43        14.50 o
  -4  -5  18          5.10         -3.70        10.04 o
  -3  -5  18         38.90         37.60         9.34 o
  -2  -5  18        239.49        240.55        15.53 o
  -1  -5  18       1089.00       1051.64        24.86 o
   0  -5  18       1739.84       1705.53        36.43 o
   1  -5  18        622.39        612.56        16.67 o
   2  -5  18         72.24         67.37         9.61 o
   3  -5  18        129.29        140.56        12.08 o
   4  -5  18        320.95        320.54        21.49 o
  -4  -4  18        136.72        130.92        12.62 o
  -3  -4  18        278.69        278.92        16.04 o
  -2  -4  18        131.40        147.71         8.59 o
  -1  -4  18          0.63         -0.52         5.53 o
   0  -4  18        375.53        379.43        13.48 o
   1  -4  18        696.70        691.87        25.46 o
   2  -4  18        130.03        147.66        11.25 o
   3  -4  18         59.00         68.03        10.21 o
   4  -4  18         29.52         34.80        10.41 o
  -4  -3  18          0.25          4.91         9.91 o
  -3  -3  18         47.91         52.03         9.84 o
  -2  -3  18         16.91         27.00         9.28 o
  -1  -3  18          0.56         13.87         5.83 o
   0  -3  18         39.61         27.80         5.97 o
   1  -3  18        129.66        131.68        10.67 o
   2  -3  18        521.48        469.80        29.88 o
   3  -3  18        227.62        230.10        13.75 o
   4  -3  18         90.86         76.15        11.48 o
  -4  -2  18         15.52          8.54        10.30 o
  -3  -2  18         11.43          7.70         7.07 o
  -2  -2  18         19.40         25.93         6.94 o
  -1  -2  18        139.53        141.37        11.99 o
   0  -2  18        923.34        860.22        21.31 o
   1  -2  18        751.66        746.38        24.74 o
   2  -2  18        339.65        327.81        17.86 o
   3  -2  18        188.74        188.66        13.19 o
   4  -2  18          1.72          1.52         9.52 o
  -4  -1  18         32.42         35.34        10.50 o
  -3  -1  18        202.82        208.05        10.66 o
  -2  -1  18        429.81        463.06        15.66 o
  -1  -1  18        127.70        148.77         8.72 o
   0  -1  18         48.24         40.53         6.49 o
   1  -1  18         88.80        110.33        10.30 o
   2  -1  18        122.56        122.59        11.35 o
   3  -1  18         25.86         36.06         9.89 o
   4  -1  18         14.02         13.46        10.33 o
  -4   0  18          0.38          4.55        14.62 o
  -3   0  18          0.03         -3.78         7.28 o
  -2   0  18         29.77         31.00         9.80 o
  -1   0  18        207.49        266.65        12.29 o
   0   0  18        412.51        476.94        19.60 o
   1   0  18        329.96        301.82        16.35 o
   2   0  18         17.33         10.75         8.70 o
   3   0  18          5.23          7.25         9.74 o
  -4   1  18         69.04         66.38        11.02 o
  -3   1  18        189.57        196.19        10.74 o
  -2   1  18         72.31         98.76         8.66 o
  -1   1  18          2.39          2.97         6.86 o
   0   1  18         53.92         70.25         9.88 o
   1   1  18        261.80        269.43        19.52 o
   2   1  18        334.25        320.24        17.01 o
   3   1  18        129.31        128.43        12.54 o
  -3   2  18         33.73         36.00        10.78 o
  -2   2  18        115.17        128.80         9.51 o
  -1   2  18        166.68        180.83         9.73 o
   0   2  18         28.01         29.72         9.51 o
   1   2  18         40.40         30.58         9.42 o
   2   2  18          1.04          4.20        11.00 o
   3   2  18          1.48         -2.02         9.81 o
  -3   3  18          0.97         -1.33        14.05 o
  -2   3  18          0.01         -9.22         9.22 o
  -1   3  18         19.67         22.33         9.97 o
   0   3  18         94.91        113.20        17.99 o
   1   3  18        168.29        167.52        12.98 o
   2   3  18         94.13         92.36        11.70 o
  -3   4  18         44.37         50.54        12.00 o
  -2   4  18        108.95        103.94         9.92 o
  -1   4  18         72.05         64.67        10.74 o
   0   4  18         22.12         21.08         9.55 o
   1   4  18          0.22          3.93        12.90 o
   2   4  18         16.48         15.69        14.30 o
  -2   5  18          0.88          4.96        10.19 o
  -1   5  18          3.71          4.92         9.71 o
   0   5  18         10.81          1.08         9.97 o
   1   5  18          0.01         -9.37        12.33 o
  -1   6  18          1.85          3.28        10.08 o
   0   6  18          0.39          2.71         9.72 o
  -1 -15  19          9.13          8.73        10.72 o
   0 -15  19          3.07         13.64        10.66 o
   1 -15  19         75.16         77.75        12.62 o
  -2 -14  19        182.52        212.49        15.93 o
  -1 -14  19        273.77        296.67        17.81 o
   0 -14  19         30.08         53.69        11.02 o
   1 -14  19        297.23        345.80        19.89 o
   2 -14  19        429.54        469.91        24.54 o
  -2 -13  19        316.59        318.66        18.90 o
  -1 -13  19       1166.14       1137.27        42.21 o
   0 -13  19        699.90        674.51        25.25 o
   1 -13  19         49.51         43.28        10.24 o
   2 -13  19          1.64         -0.64         9.43 o
   3 -13  19          1.15         -6.83         7.30 o
  -3 -12  19         26.05         32.29        13.73 o
  -2 -12  19          1.69         -2.34         9.93 o
  -1 -12  19          0.38          2.38        14.05 o
   0 -12  19          8.01          3.23         9.92 o
   1 -12  19          5.39          1.02         8.30 o
   2 -12  19        197.58        201.35        10.45 o
   3 -12  19        515.64        489.51        21.35 o
  -3 -11  19         59.14         60.61        12.08 o
  -2 -11  19         90.72         80.10        11.21 o
  -1 -11  19        251.51        277.09        16.93 o
   0 -11  19       1504.91       1474.40        46.41 o
   1 -11  19       1476.28       1520.71        43.20 o
   2 -11  19         14.48         19.54         6.50 o
   3 -11  19         54.74         62.30        13.99 o
  -3 -10  19        241.23        257.69        17.10 o
  -2 -10  19        135.31        168.99        16.72 o
  -1 -10  19         19.52          5.59         8.67 o
   0 -10  19        454.11        426.23        48.31 o
   1 -10  19        349.67        359.73        14.08 o
   2 -10  19        114.33        135.13         8.81 o
   3 -10  19          3.13         -3.39         9.13 o
  -3  -9  19         22.87         40.42        10.36 o
  -2  -9  19          2.39         31.51         9.61 o
  -1  -9  19         49.05         44.43         9.25 o
   0  -9  19         31.17         43.68         9.03 o
   1  -9  19          7.52         12.90         5.87 o
   2  -9  19        138.07        146.95        11.74 o
   3  -9  19        421.97        401.53        18.79 o
   4  -9  19        381.77        378.10        23.01 o
  -4  -8  19         24.59         18.29        11.21 o
  -3  -8  19         25.22         36.25        10.69 o
  -2  -8  19         66.31         82.54        10.29 o
  -1  -8  19        574.32        537.25        21.83 o
   0  -8  19       1450.72       1354.18        30.36 o
   1  -8  19       1665.53       1585.96        34.70 o
   2  -8  19       1000.83       1030.91        31.66 o
   3  -8  19        134.29        141.81        11.80 o
   4  -8  19          0.23          3.71         9.59 o
  -4  -7  19        183.62        199.23        16.02 o
  -3  -7  19        331.88        337.59        18.46 o
  -2  -7  19        602.06        584.23        22.51 o
  -1  -7  19         94.72        100.20        10.07 o
   0  -7  19          0.38         -5.45         5.45 o
   1  -7  19         32.27         25.56         5.97 o
   2  -7  19         20.53         18.57         8.58 o
   3  -7  19          9.49          8.46        15.19 o
   4  -7  19         94.36        120.40        12.34 o
  -4  -6  19          0.12         -0.57        10.62 o
  -3  -6  19          0.21         -9.66         9.66 o
  -2  -6  19         18.50         15.20         8.85 o
  -1  -6  19        171.08        194.45        10.83 o
   0  -6  19        373.29        384.17        13.45 o
   1  -6  19        518.19        507.46        15.27 o
   2  -6  19        203.04        204.68        12.80 o
   3  -6  19          3.04          2.88         8.80 o
   4  -6  19        216.81        227.93        15.01 o
  -4  -5  19         90.01         77.95        11.94 o
  -3  -5  19        222.74        216.36        23.58 o
  -2  -5  19        209.04        214.81        13.07 o
  -1  -5  19          0.63         13.28         5.88 o
   0  -5  19        149.60        159.82         8.49 o
   1  -5  19        762.58        716.76        24.03 o
   2  -5  19        997.99        916.88        32.74 o
   3  -5  19        459.17        431.79        19.51 o
   4  -5  19         66.85         78.17        13.67 o
  -4  -4  19          2.75          1.95        10.21 o
  -3  -4  19        134.50        147.55        12.40 o
  -2  -4  19        173.60        206.02        11.55 o
  -1  -4  19        527.67        511.57        15.90 o
   0  -4  19         23.42         38.16         6.22 o
   1  -4  19          1.30          5.59         8.07 o
   2  -4  19          0.01          3.65         8.34 o
   3  -4  19         36.38         51.21        10.26 o
   4  -4  19        103.23        115.34        12.87 o
  -4  -3  19          3.97         -0.02        13.92 o
  -3  -3  19          0.70         -6.66         9.11 o
  -2  -3  19          6.77          2.88         6.55 o
  -1  -3  19         54.62         66.04         8.97 o
   0  -3  19        366.75        392.13        17.04 o
   1  -3  19        816.02        791.43        25.95 o
   2  -3  19        760.49        713.97        24.52 o
   3  -3  19        156.94        167.14        12.82 o
   4  -3  19          0.06         -3.85        15.64 o
  -4  -2  19         32.49         15.87        10.59 o
  -3  -2  19        188.12        225.69        14.32 o
  -2  -2  19        384.91        427.68        15.30 o
  -1  -2  19        458.72        449.16        15.24 o
   0  -2  19        122.10        130.68         8.11 o
   1  -2  19          2.44          4.00         8.06 o
   2  -2  19         86.94        100.90        11.15 o
   3  -2  19        136.13        157.00        12.65 o
  -4  -1  19         11.82         -7.52        10.36 o
  -3  -1  19         13.45          7.41         7.43 o
  -2  -1  19         37.78         38.67         7.64 o
  -1  -1  19         50.03         70.45         7.70 o
   0  -1  19        230.83        299.26        16.58 o
   1  -1  19         10.14          4.71         8.34 o
   2  -1  19         20.80         34.69         9.64 o
   3  -1  19         52.70         44.95        10.80 o
  -3   0  19          1.74          2.55         7.39 o
  -2   0  19         68.34         47.10         8.00 o
  -1   0  19        223.71        237.10        11.16 o
   0   0  19         40.91         51.89         9.95 o
   1   0  19         27.13         35.23        10.43 o
   2   0  19        284.02        319.43        17.11 o
   3   0  19        220.92        238.77        15.45 o
  -3   1  19          2.25         -1.18         7.89 o
  -2   1  19         96.32         93.81         9.05 o
  -1   1  19        266.17        312.97        13.83 o
   0   1  19        267.29        299.15        16.88 o
   1   1  19         86.59        109.20        15.32 o
   2   1  19         19.60         27.26         9.83 o
   3   1  19          0.36          0.55         9.82 o
  -3   2  19          6.02          9.71        15.00 o
  -2   2  19         30.56         23.23         7.93 o
  -1   2  19          6.36          7.77        22.82 o
   0   2  19         30.06         10.41         9.47 o
   1   2  19          5.76         -1.23         9.00 o
   2   2  19         54.30         42.12        11.33 o
  -2   3  19         54.24         60.34        10.53 o
  -1   3  19         77.27         82.26        11.78 o
   0   3  19         89.36        101.02        11.34 o
   1   3  19          3.67         -0.24         9.86 o
   2   3  19          6.68          9.27        10.21 o
  -2   4  19          0.32         10.68        15.13 o
  -1   4  19         23.14          9.31         9.93 o
   0   4  19         47.84         49.15        10.97 o
   1   4  19         38.59         24.75        10.63 o
   0   5  19          0.12          4.96        15.51 o
   0 -15  20         19.83         35.80        11.77 o
  -1 -14  20        297.54        306.00        22.50 o
   0 -14  20        888.33        891.51        30.86 o
   1 -14  20        660.41        658.28        25.92 o
  -2 -13  20        150.05        204.98        15.75 o
  -1 -13  20         34.90         51.27        25.81 o
   0 -13  20          0.01         -2.63         9.59 o
   1 -13  20         34.65         54.63        12.71 o
   2 -13  20          2.99         -3.31        10.19 o
  -2 -12  20         29.51         46.85        11.60 o
  -1 -12  20        301.06        335.42        19.66 o
   0 -12  20        374.16        362.60        37.38 o
   1 -12  20         39.97         36.48        10.00 o
   2 -12  20          1.69          0.90         6.78 o
   3 -12  20          9.30          3.94        11.51 o
  -3 -11  20        143.59        154.85        14.65 o
  -2 -11  20         31.64         16.71        10.75 o
  -1 -11  20        131.76        151.65        13.16 o
   0 -11  20         96.90        109.64        11.15 o
   1 -11  20        287.66        282.70        15.87 o
   2 -11  20        526.26        507.52        16.58 o
   3 -11  20        302.99        319.27        18.57 o
  -3 -10  20        140.42        154.57        13.96 o
  -2 -10  20         62.79         75.96        11.63 o
  -1 -10  20        108.74        123.86        11.72 o
   0 -10  20         15.30         30.86         9.46 o
   1 -10  20          6.30          2.26         5.91 o
   2 -10  20          1.11         -3.52         8.40 o
   3 -10  20         68.55         56.97        10.69 o
  -3  -9  20          6.92         20.38        11.23 o
  -2  -9  20          0.05         -8.53         8.53 o
  -1  -9  20         51.89         41.55         9.82 o
   0  -9  20        668.18        594.84        22.69 o
   1  -9  20       1248.15       1201.82        33.69 o
   2  -9  20        938.41        947.89        29.54 o
   3  -9  20        192.15        179.90        13.32 o
  -3  -8  20        380.10        407.73        20.74 o
  -2  -8  20        552.24        595.33        51.49 o
  -1  -8  20        612.66        618.86        23.10 o
   0  -8  20        171.13        204.61         9.54 o
   1  -8  20          1.51         -5.57         5.57 o
   2  -8  20        245.98        252.13        14.10 o
   3  -8  20        198.57        224.77        17.35 o
  -3  -7  20          8.52          5.00         9.88 o
  -2  -7  20         82.37         93.22        11.27 o
  -1  -7  20          4.28         15.53         8.13 o
   0  -7  20          1.70          7.36         5.85 o
   1  -7  20         47.69         56.83         6.69 o
   2  -7  20         42.13         54.31        15.32 o
   3  -7  20         20.20         23.53         9.36 o
  -3  -6  20         74.11         57.10        11.06 o
  -2  -6  20         68.74         60.45        10.29 o
  -1  -6  20         16.51         28.83         8.45 o
   0  -6  20         13.88         14.10         6.18 o
   1  -6  20        345.45        341.35        17.01 o
   2  -6  20        828.31        793.86        50.48 o
   3  -6  20        764.62        783.44        27.09 o
  -3  -5  20         73.24         73.45        11.45 o
  -2  -5  20        309.44        329.60        17.67 o
  -1  -5  20        622.58        652.13        28.09 o
   0  -5  20        714.18        731.87        19.42 o
   1  -5  20        317.22        355.36        35.66 o
   2  -5  20         27.93         28.73        13.48 o
   3  -5  20          4.17          9.04         9.88 o
  -3  -4  20         12.32         17.84         9.92 o
  -2  -4  20         39.00         28.41         9.02 o
  -1  -4  20          2.26          3.95         6.26 o
   0  -4  20         46.97         46.14         6.77 o
   1  -4  20        136.14        121.67        10.91 o
   2  -4  20        352.61        372.18        17.96 o
   3  -4  20        142.98        135.59        12.85 o
  -3  -3  20         63.12         62.40        11.38 o
  -2  -3  20        206.39        209.93        10.77 o
  -1  -3  20        265.37        275.26        13.76 o
   0  -3  20        215.00        186.56        12.53 o
   1  -3  20         13.27         16.99         8.76 o
   2  -3  20         78.62         92.20        11.07 o
   3  -3  20        198.26        184.80        26.89 o
  -3  -2  20         14.45         15.15        10.38 o
  -2  -2  20          3.28          3.90         7.23 o
  -1  -2  20         95.40        113.42         8.62 o
   0  -2  20        236.80        243.05        14.47 o
   1  -2  20        173.28        215.06        33.25 o
   2  -2  20         93.25        131.90        17.55 o
   3  -2  20         17.15         18.51        23.20 o
  -3  -1  20         34.18         43.47        10.86 o
  -2  -1  20          1.12          5.14         7.27 o
  -1  -1  20         12.54         15.15         7.17 o
   0  -1  20          6.02         17.46         9.41 o
   1  -1  20         98.38         95.37        11.22 o
   2  -1  20         99.35         96.91        11.78 o
   3  -1  20         99.86         79.68        12.40 o
  -3   0  20         14.20         20.61         8.38 o
  -2   0  20         37.56         46.96         8.27 o
  -1   0  20        119.19        163.08        13.21 o
   0   0  20        171.02        147.36        22.44 o
   1   0  20        174.50        164.74        15.00 o
   2   0  20         68.27         96.28        11.62 o
  -2   1  20         39.24         37.18         9.36 o
  -1   1  20          0.09         -3.71         9.37 o
   0   1  20         23.77         31.11        20.34 o
   1   1  20         56.71         55.13        10.63 o
   2   1  20          3.17          0.74        10.39 o
  -2   2  20          0.18         -1.83         8.15 o
  -1   2  20         62.40         76.05        11.55 o
   0   2  20         86.06         83.63        15.51 o
   1   2  20         28.31          5.02         9.85 o
  -1   3  20          7.48         -8.87        10.19 o
   0   3  20         56.95         65.36        11.22 o
   1   3  20         87.46         97.67        12.69 o
   0 -14  21         24.08          6.76        11.29 o
  -1 -13  21          3.33         13.53        11.28 o
   0 -13  21          0.62         12.87        17.35 o
   1 -13  21         31.18         43.69        11.64 o
  -2 -12  21         85.13         88.39        13.55 o
  -1 -12  21          8.16          9.55        10.72 o
   0 -12  21         54.53         68.34        13.48 o
   1 -12  21        817.72        803.62        28.38 o
   2 -12  21        668.08        613.71        37.25 o
  -2 -11  21        460.80        451.42        24.60 o
  -1 -11  21       1005.58       1034.72        98.47 o
   0 -11  21        445.15        469.04        55.75 o
   1 -11  21         25.21         38.79         9.49 o
   2 -11  21          2.82         -2.98        21.61 o
  -2 -10  21          2.70         -9.62         9.62 o
  -1 -10  21          1.37         -9.43         9.43 o
   0 -10  21         85.64         98.70        20.47 o
   1 -10  21        112.39        122.27        11.27 o
   2 -10  21        181.47        185.66        16.21 o
  -3  -9  21         48.48         33.03        11.80 o
  -2  -9  21        324.86        301.86        18.54 o
  -1  -9  21        537.47        529.02        22.37 o
   0  -9  21        169.14        197.83        31.59 o
   1  -9  21          5.63          8.29         6.20 o
   2  -9  21        197.84        218.79        22.19 o
   3  -9  21         95.75         69.47        11.69 o
  -3  -8  21         55.76         55.53        11.64 o
  -2  -8  21         32.96         14.17        10.35 o
  -1  -8  21        317.99        340.07        31.53 o
   0  -8  21        591.13        622.43        40.30 o
   1  -8  21        198.81        262.82        15.93 o
   2  -8  21         64.13         83.59        10.64 o
   3  -8  21         10.49          2.71         9.52 o
  -3  -7  21         21.12         35.65        26.64 o
  -2  -7  21          1.51         12.04         9.78 o
  -1  -7  21          1.25         10.96         8.68 o
   0  -7  21          1.47         -3.91         5.94 o
   1  -7  21        102.80        108.55        11.09 o
   2  -7  21        256.41        244.54        19.39 o
   3  -7  21        282.24        256.94        16.14 o
  -3  -6  21         19.76         22.97        10.91 o
  -2  -6  21        164.76        181.48        13.50 o
  -1  -6  21        604.59        617.44        23.50 o
   0  -6  21        847.14        846.60        37.95 o
   1  -6  21        350.45        335.60        24.16 o
   2  -6  21        188.03        189.90        18.05 o
   3  -6  21          4.96         -6.16        16.66 o
  -3  -5  21        155.86        168.99        13.99 o
  -2  -5  21         78.20         68.09        10.69 o
  -1  -5  21          0.03         -3.16        10.74 o
   0  -5  21         16.59         18.62         6.42 o
   1  -5  21        136.60        151.33        12.00 o
   2  -5  21          0.48          5.93         8.80 o
   3  -5  21          2.06         14.14        10.42 o
  -3  -4  21          1.69         -1.94        12.90 o
  -2  -4  21          4.09         -0.81         9.03 o
  -1  -4  21         56.65         53.87         7.36 o
   0  -4  21         77.44         75.18        10.48 o
   1  -4  21         20.26         16.27         8.98 o
   2  -4  21          8.11         12.85         9.84 o
   3  -4  21         96.76         92.67        12.05 o
  -3  -3  21         23.63         18.38        11.21 o
  -2  -3  21          0.48         -7.91         9.19 o
  -1  -3  21         78.58         90.02         8.56 o
   0  -3  21        305.41        334.10        17.36 o
   1  -3  21        516.48        547.22        21.73 o
   2  -3  21        245.67        235.32        15.06 o
  -3  -2  21         75.25         99.35        12.45 o
  -2  -2  21         85.98        101.92         9.47 o
  -1  -2  21         96.27         99.01         8.70 o
   0  -2  21          9.67         11.96         9.65 o
   1  -2  21          5.17          8.41         9.57 o
   2  -2  21          3.34         -2.46         9.64 o
  -2  -1  21         16.24          7.98        10.75 o
  -1  -1  21         36.51         44.68        10.66 o
   0  -1  21        100.80         89.18        11.62 o
   1  -1  21        130.04        142.46        13.00 o
   2  -1  21         38.84         45.50        10.62 o
  -2   0  21         63.56         74.20         9.33 o
  -1   0  21         24.53         24.93        10.84 o
   0   0  21          1.26          1.06        10.55 o
   1   0  21         29.48         46.49        10.82 o
   2   0  21         80.46        109.12        19.13 o
  -2   1  21         24.53         27.97        18.44 o
  -1   1  21         29.22         30.18        10.92 o
   0   1  21         50.69         39.10        10.97 o
   1   1  21          1.13          4.04         9.90 o
  -1   2  21          2.92         23.78        17.16 o
   0   2  21          1.05          4.03        10.19 o
  -1 -12  22        477.58        494.62        38.84 o
   0 -12  22        928.13        947.49        37.32 o
   1 -12  22        268.59        290.11        17.51 o
  -1 -11  22         10.81          0.01        10.69 o
   0 -11  22         11.39          7.26         9.77 o
   1 -11  22         71.24        107.91        22.00 o
  -2 -10  22         19.21         10.56        11.32 o
  -1 -10  22         84.84        106.23        19.33 o
   0 -10  22        153.71        159.56        18.12 o
   1 -10  22         39.41         41.58        15.77 o
   2 -10  22         48.45         35.70        10.29 o
  -2  -9  22          0.03         -9.75        10.30 o
  -1  -9  22        122.27        143.74        13.07 o
   0  -9  22        428.45        419.19        25.36 o
   1  -9  22       1045.57        961.70        46.41 o
   2  -9  22        261.36        268.24        18.50 o
  -2  -8  22        120.42        133.37        13.35 o
  -1  -8  22         63.54         84.51        11.00 o
   0  -8  22          2.16         -1.67         8.03 o
   1  -8  22         46.47         39.29        10.57 o
   2  -8  22          0.09         -4.68         9.66 o
  -2  -7  22         57.01         60.50        11.21 o
  -1  -7  22        303.16        280.67        17.34 o
   0  -7  22        277.72        259.94        14.52 o
   1  -7  22        300.34        308.90        25.49 o
   2  -7  22        247.35        291.04        36.74 o
  -2  -6  22        161.99        141.56        13.01 o
  -1  -6  22         32.17         37.49         9.69 o
   0  -6  22         21.32         15.89        17.10 o
   1  -6  22        125.89        132.98        20.28 o
   2  -6  22        264.62        297.00        21.36 o
  -2  -5  22         52.41         57.62        10.93 o
  -1  -5  22         32.41         39.24         9.68 o
   0  -5  22          1.01          6.52         9.06 o
   1  -5  22         41.18         49.60        19.01 o
   2  -5  22          5.32          9.01         9.77 o
  -2  -4  22          9.69         -8.14         9.56 o
  -1  -4  22         17.12         18.37         7.18 o
   0  -4  22        157.44        175.24        13.18 o
   1  -4  22        316.74        325.72        18.34 o
   2  -4  22        389.55        411.41        34.90 o
  -2  -3  22        203.83        228.67        15.15 o
  -1  -3  22        203.66        227.09        14.92 o
   0  -3  22        100.45        101.21        13.48 o
   1  -3  22          5.93         15.92        27.08 o
   2  -3  22          2.16          4.39        10.22 o
  -2  -2  22          0.49         -3.29         9.94 o
  -1  -2  22          0.07         -0.13        10.33 o
   0  -2  22         15.85         18.28        10.72 o
   1  -2  22         38.66         41.34        11.22 o
  -1  -1  22         30.28         27.15        11.02 o
   0  -1  22          0.10         10.66        10.29 o
   1  -1  22         30.22         55.32        11.33 o
  -1   0  22         66.99         70.38        12.58 o
   0   0  22         76.58         87.31        15.57 o
  -1 -10  23         21.97         19.42        10.83 o
   0 -10  23        233.21        271.99        16.36 o
   1 -10  23        616.35        576.97        35.98 o
  -1  -9  23        334.14        381.22        21.80 o
   0  -9  23        135.60        169.42        19.96 o
   1  -9  23          0.21         -2.03        16.53 o
  -1  -8  23          1.33         -3.37        28.29 o
   0  -8  23        103.87        113.54        19.20 o
   1  -8  23        131.42        127.27        19.96 o
  -1  -7  23        184.19        196.08        13.92 o
   0  -7  23          0.02        -13.86        13.86 o
   1  -7  23        138.87        149.78        19.39 o
  -1  -6  23        237.05        260.08        15.37 o
   0  -6  23        260.70        275.64        25.05 o
   1  -6  23         83.10         88.96        17.16 o
  -1  -5  23          5.83          1.14        15.89 o
   0  -5  23         39.00         37.01        10.72 o
   1  -5  23        133.17        139.43        17.55 o
  -1  -4  23        217.70        224.28        23.78 o
   0  -4  23        204.31        232.79        35.66 o
   1  -4  23         50.76         47.77        11.55 o
  -1  -3  23          8.37         15.68        10.71 o
   0  -3  23         42.64         44.02        11.32 o
                                                
